# Supplementary material for: Assessing Association Between Circulating Bilirubin Levels and the Risk of Frailty: An Observational and Mendelian Randomization Study
Source: J Cachexia Sarcopenia Muscle. 2024 Nov 25;16(1):1–11. doi: 10.1002/jcsm.13642 (PMC11670173; doi:10.1002/jcsm.13642)
Supplement: Supplementary file 2 — Table S2 Genetic variants used to construct weighted genetic scores for total bilirubin. [file JCSM-16--s002.xlsx]

## Sheet: PGS000681
Supplementray Table 1 Genetic variants used to construct weighted genetic scores for total bilirubin
###PGS CATALOG SCORING FILE - see https://www.pgscatalog.org/downloads/#dl_ftp_scoring for additional information
#format_version=2.0
##POLYGENIC SCORE (PGS) INFORMATION
#pgs_id=PGS000681
#pgs_name=snpnet.Direct_bilirubin
#trait_reported=Direct bilirubin [umol/L]
#trait_mapped=bilirubin measurement
#trait_efo=EFO_0004570
#weight_type=BETA
#genome_build=hg19
#variants_number=3104
##SOURCE INFORMATION
#pgp_id=PGP000128
#citation=Sinnott-Armstrong N et al. Nat Genet (2021). doi:10.1038/s41588-020-00757-z
#license=Creative Commons Attribution 4.0 International (CC BY 4.0)
rsID	chr_name	chr_position	effect_allele	other_allele	effect_weight	variant_description
rs3753332	1	1490161	G	A	0.000486491
rs263526	1	2173504	C	T	0.00051571
rs2130621	1	4355468	A	G	0.00134931
rs72640603	1	5426587	C	T	-0.000144703
rs9787315	1	5544659	C	G	4.28924e-06
rs12731208	1	6676485	G	T	-0.000801614
rs12046278	1	10799577	C	T	0.00114704
rs6540955	1	10977240	A	G	8.59179e-05
rs7551815	1	11520116	T	C	-0.000437435
rs6541010	1	11973842	G	A	-0.000617067
rs2223389	1	12828649	A	C	0.000235669
rs1203643	1	14118779	T	G	0.000128316
rs12745913	1	14308709	A	G	-0.000280833
rs2185241	1	14491442	G	A	-0.000975706
rs6690758	1	15914648	A	G	-0.00109851
rs2273312	1	16542937	G	T	-6.21058e-05
rs34684159	1	18307823	G	T	0.000466826
rs1192613	1	18322825	G	A	-0.000293646
rs749917	1	18503402	T	C	0.000571567
rs4920564	1	19179104	T	G	-0.000343389
rs6690967	1	20183342	T	C	-0.000508558
rs583346	1	20826686	A	C	-0.000215154
rs562496	1	20856246	A	G	0.00108201
rs1048977	1	20945055	T	C	0.000269635
rs3026809	1	21669360	T	C	-0.000230723
rs3026797	1	21673934	T	G	-0.000965088
rs2873296	1	21721038	G	A	-0.000458939
rs10917209	1	22649994	G	A	0.000169126
rs2935540	1	22962600	G	A	-0.000208935
rs4648892	1	23720185	T	C	-8.44043e-05
rs6663911	1	24882006	A	G	4.32325e-05
rs4601530	1	25044111	T	C	2.44242e-05
rs9438901	1	25584976	A	G	0.00216238
rs10903129	1	25768937	G	A	-0.000698195
rs35543461	1	25811488	A	G	0.00133435
rs61776823	1	25887525	A	G	-0.000136691
rs190737	1	26899444	A	C	-0.000418864
rs6598857	1	26905038	C	T	-0.000475454
rs3010109	1	27278553	A	G	-0.000639186
rs678849	1	29145188	T	C	4.53381e-05
rs2236856	1	29161825	A	G	-0.0002429
rs6657309	1	29743408	G	A	0.000380809
rs2377161	1	30320043	A	G	4.66212e-05
rs60852659	1	30363243	A	G	-3.27892e-05
rs563978	1	32390324	T	C	2.50599e-05
rs35285316	1	34691983	T	C	0.000100553
rs11264141	1	35303483	T	C	-0.000534813
rs12116935	1	36789546	G	A	-0.000196954
rs532925	1	37420132	C	T	-0.000151723
rs218428	1	37544223	G	A	0.000350544
rs17465651	1	38418496	T	C	-0.000609168
rs535056	1	38522092	C	T	8.61072e-05
rs1108182	1	38559352	G	A	0.000294415
rs3768324	1	39492462	T	C	-0.00139733
rs4660293	1	40028180	G	A	-0.00171896
rs9439018	1	40711556	G	A	-0.000189225
rs479493	1	41567202	A	G	-0.000758092
rs2071499	1	42630364	A	G	-0.000219286
rs3754280	1	42748731	A	C	-6.92397e-05
rs1034268	1	42898843	G	A	0.00077868
rs323716	1	43277312	C	T	0.000391762
rs12564525	1	47607281	T	C	-0.000122957
rs978247	1	48021132	C	T	0.00037588
rs835342	1	53064034	A	G	-0.000367439
rs2065477	1	53250213	A	G	-0.000615515
rs612711	1	54686374	C	T	0.00031083
rs1655519	1	55119515	G	T	0.000364208
rs480963	1	55136529	C	T	0.000127512
rs580851	1	55146181	C	A	5.12869e-05
rs624612	1	55517883	G	C	-0.000903924
rs471705	1	55521242	G	T	-0.000485618
rs1149639	1	56613644	T	C	0.00046395
rs1935557	1	57278088	C	T	-0.000203753
rs852779	1	58294764	C	A	-0.000217626
rs1202795	1	58372837	C	T	-0.00049497
rs1998739	1	58489443	G	A	0.000296066
rs12130314	1	59651063	T	G	-0.000667534
rs556161	1	61324813	G	A	9.0809e-05
rs17412403	1	65942266	C	T	-4.09445e-06
rs6700896	1	66089782	T	C	0.000912057
rs1892534	1	66105944	T	C	0.00022361
rs6588180	1	66498299	A	C	-0.000188639
rs1325518	1	68040881	G	A	-0.000501491
rs2820500	1	68658961	C	T	-0.000352229
rs2352524	1	79265261	T	C	1.20265e-05
rs12035067	1	79541190	A	G	0.000364322
rs10874010	1	79552777	G	A	-0.000208871
rs10493628	1	79999331	C	T	-7.57203e-05
rs11588652	1	80015469	T	C	-0.0012656
rs1830893	1	80361955	T	G	0.000462224
rs17452772	1	81780409	C	T	5.14898e-05
rs2215793	1	83685635	T	C	-0.000513946
rs12743529	1	84945434	C	T	-0.000400048
rs4579775	1	85153052	T	C	-7.51906e-05
rs4489573	1	85633408	A	G	-0.00017703
rs561104	1	87371762	T	C	-9.19358e-05
rs1334338	1	88405391	T	C	0.000744358
rs59411520	1	88472560	C	T	-0.000791289
rs12566180	1	92362802	T	C	0.000163858
rs2335077	1	107573565	G	A	-0.00348413
	1	109817245	T	C	-0.000518099	variant_id=Affx-4052417
rs629301	1	109818306	T	G	-0.00146942
rs646776	1	109818530	T	C	-0.00015092
rs140584594	1	110232983	G	A	0.00339961
rs12407530	1	111003777	C	T	0.000198323
rs343614	1	111276629	A	G	3.68626e-05
rs599134	1	111740345	G	C	-5.23725e-05
rs2275796	1	112028577	T	A	0.000302362
rs4838971	1	113449186	A	G	3.7268e-05
rs7169	1	113455099	A	G	1.32263e-05
rs773588	1	113844824	C	A	0.000212241
rs6657385	1	114834689	A	G	-7.25162e-05
rs9428225	1	116302923	T	C	-0.000406907
rs1923025	1	120138083	G	A	0.000546128
rs56267751	1	120656523	C	T	-0.00164504
rs12122100	1	146508934	T	C	-0.000232501
rs34074129	1	146933411	T	C	8.09698e-05
rs626785	1	149881900	A	G	-0.00102548
	1	150727539	A	G	-0.000557001	variant_id=Affx-5303414
rs3806234	1	153631071	A	G	-0.000834282
rs10797096	1	153640665	A	G	-0.000790651
rs6426989	1	153676713	A	C	-0.000657572
rs11265425	1	154245142	G	T	6.77439e-05
rs9427104	1	154589232	T	C	0.001538
rs9427116	1	154631123	C	T	0.000581593
rs10908421	1	154635885	T	G	0.000712006
rs4845663	1	154692088	C	T	-0.000504114
rs2061690	1	154919080	T	C	-0.000497445
rs11589479	1	155033308	A	G	0.000285267
rs3806256	1	155035611	T	C	-7.62361e-05
rs4745	1	155106227	T	A	0.000437422
rs12028043	1	155132836	G	A	-5.55868e-05
rs887953	1	156191149	C	T	0.00022682
rs951781	1	156641537	T	C	-0.000297453
rs11264529	1	156679345	G	A	0.000817952
rs3806415	1	156698265	T	C	0.000587527
rs1998977	1	156804121	C	T	-0.000747185
rs12137505	1	156883546	G	A	-8.56323e-05
rs945508	1	156907081	C	T	-0.000175389
rs63387061	1	156907115	C	T	-0.000700879
rs1176529	1	157079130	A	G	0.000945752
rs3761959	1	157669278	T	C	-0.000107215
rs3820678	1	158450238	A	G	0.0014881
rs857721	1	158612548	A	T	-0.0064266
rs7550055	1	158778764	G	T	6.74452e-05
rs2427816	1	158871474	A	G	0.000438028
rs2070931	1	160681863	T	G	-0.000481531
rs4431825	1	162210471	G	A	0.000304846
rs10753784	1	162248920	G	A	-5.98668e-05
rs72700199	1	162324646	T	C	9.29334e-05
rs2815276	1	163125268	G	A	-0.000409132
rs10799914	1	163353205	G	A	-0.000632952
rs10918316	1	165911404	G	C	9.61544e-05
rs12752269	1	166010280	C	A	0.000360938
rs6655947	1	166982719	G	T	-0.000175051
rs429324	1	167227227	G	T	-0.000982434
rs1208377	1	169191860	A	C	-9.56865e-05
rs59760198	1	172167002	T	C	0.000771285
rs2096147	1	173302306	G	A	-0.000310162
rs11580347	1	175110163	A	G	0.000586652
rs6425424	1	177410973	G	A	-0.00013721
rs4650994	1	178515312	A	G	0.000482648
rs2493867	1	178546651	G	A	-0.000484267
rs2636276	1	179111060	A	G	-5.85294e-05
rs4542180	1	181184516	A	G	-0.000377771
rs4651156	1	183837032	G	A	-0.000665506
rs7554987	1	183889607	C	T	-3.57522e-05
rs2430096	1	187763860	G	T	0.0011322
rs10912228	1	188035395	C	T	0.000876394
rs380390	1	196701051	C	G	0.000559667
rs1322916	1	198876258	C	T	-0.000258992
rs1368986	1	198996308	C	T	-6.05475e-05
rs6684332	1	199150453	T	C	0.00015557
rs10920362	1	202183308	T	C	0.000872561
rs896549	1	202205323	G	A	0.000491578
	1	202266607	CT	C	0.00218007	variant_id=Affx-52322815
rs10494839	1	202922194	C	T	-0.00099609
rs17534048	1	203275407	G	C	-0.00073243
rs11577055	1	204054521	T	G	0.000506839
rs61823995	1	205227627	C	T	-0.000420587
rs1999131	1	205418134	G	A	0.00103226
rs2297539	1	206603535	A	G	-0.000269116
rs654523	1	210413739	T	C	-0.000168383
rs701924	1	211854180	C	T	0.00108598
rs4500383	1	212391596	T	C	-9.89058e-05
rs1371288	1	213646600	G	A	4.5216e-05
rs12025349	1	213940781	T	C	-0.00197379
rs3790729	1	217671223	C	T	0.000140525
rs6662137	1	218542059	G	T	9.20894e-05
rs2642438	1	220970028	G	A	0.00115983
rs2807835	1	220971048	T	G	0.00273002
rs12141189	1	221053545	C	T	-7.65555e-05
rs12749729	1	221883496	A	G	-0.000695143
rs11118936	1	222251043	G	A	0.000278806
rs72744123	1	223182461	C	T	0.000380567
rs1757157	1	228410234	A	G	0.000104135
rs598773	1	229556930	C	T	0.00032621
rs6683205	1	230211473	T	C	-0.000864042
rs9432148	1	230413313	C	T	0.000322352
rs1202521	1	230948306	C	A	0.000304354
rs821717	1	232059805	T	G	-0.000150856
rs17808157	1	232806859	T	C	0.000545859
rs526936	1	234852204	A	G	0.00260445
rs514230	1	234858597	T	A	0.000296863
rs10733133	1	236208773	T	C	0.000102974
rs6675175	1	237129217	C	T	4.62509e-05
rs571026	1	237788862	C	T	-0.00110679
rs2012813	1	237834701	C	T	-0.000865967
rs2841347	1	238953146	C	T	0.000537827
rs869036	1	239003808	T	C	0.000246038
rs12143400	1	240679670	C	T	0.000120152
rs390488	1	241068852	C	T	-0.000492576
rs17391502	1	242005344	T	G	0.000126531
rs7522091	1	245116298	G	A	0.000340317
rs6658921	1	247536127	T	G	0.000494725
rs10925001	1	247540218	C	T	-0.000774104
rs12239046	1	247601595	C	T	-0.00174106
rs11253271	10	638859	C	T	-0.000561291
rs7084211	10	2405229	C	T	-0.000273168
rs1537618	10	2829929	C	G	0.00042083
rs10736960	10	2831743	G	A	0.00041195
rs11252494	10	4416389	C	T	-0.000335513
rs10904313	10	4702299	A	G	-0.000220726
rs17134592	10	5260682	G	C	0.00500628
rs7896729	10	5354677	A	G	-0.000757405
rs1544216	10	5651578	T	C	-0.000378657
rs4750228	10	5706022	A	G	0.000187197
rs45575338	10	5784151	G	A	0.000236742
rs11253654	10	6658517	A	C	-0.000643981
rs1556479	10	7906459	T	C	0.000456774
rs1243967	10	8172124	A	G	0.000359849
rs11255712	10	8511627	G	A	-0.000340367
rs7904468	10	8523708	T	G	0.000663753
rs7072638	10	8558388	G	A	0.000217775
rs1149915	10	9172233	C	T	0.000152585
rs10905535	10	9285981	G	C	0.000720573
rs1747718	10	11173591	G	A	-0.000224732
rs11257261	10	11744721	G	A	0.000889357
rs7075941	10	12592951	A	G	0.000214387
rs478911	10	13144281	T	G	2.94962e-05
rs4750521	10	14499030	G	A	-0.000323512
rs45607937	10	15341573	A	G	0.000113184
rs57306636	10	15343723	G	A	-0.000127187
rs10904645	10	15984035	A	G	0.000583938
rs61844144	10	16686140	C	T	0.000257539
rs10904784	10	16704520	G	A	0.000777954
rs11254413	10	17204187	A	G	0.000889599
rs7920112	10	17259863	C	T	-0.000518722
rs1757207	10	18472861	C	T	-0.000146315
rs550117	10	21306322	G	C	-0.000338664
rs10828724	10	25207403	C	A	0.000489766
rs2992315	10	26709005	G	T	0.000817375
rs10829275	10	27836034	C	T	-0.00135306
rs471142	10	30510259	C	T	-9.42608e-05
rs2797136	10	32046500	C	T	0.000730323
rs2666241	10	33390850	T	C	-0.00147754
rs2666236	10	33418872	A	G	-0.000298412
rs1932561	10	36030945	G	A	0.000359402
rs2437935	10	44752268	A	G	-9.69011e-05
rs7899396	10	47695269	G	A	-0.000385031
rs7899683	10	48326282	G	A	0.000684814
rs7089288	10	48406227	T	C	-0.00026441
rs10776640	10	49933146	C	A	0.000413093
rs11599426	10	50568273	C	T	0.00059314
rs10857520	10	50842024	T	C	-0.000250863
rs12264350	10	51563700	G	A	-3.74196e-05
rs10821887	10	52616223	T	C	0.000347595
rs1937711	10	53615279	G	C	0.000388356
rs10160070	10	54201572	T	C	0.000131584
rs10825135	10	55626367	G	A	0.00040051
rs7350384	10	60614717	T	C	-0.000391807
rs6481445	10	60688982	T	C	-0.000166
rs4948229	10	61051837	C	T	-8.45703e-05
rs17284864	10	63596968	A	G	0.000150114
rs7904321	10	64840665	A	G	-7.60417e-05
rs35768343	10	64888493	T	C	0.000550432
rs1935	10	64927823	G	C	-0.00300287
rs10740118	10	65101207	C	G	-0.000589556
rs10822184	10	65337153	C	T	-0.00450758
rs7916778	10	70417863	T	C	8.78489e-05
rs2855024	10	70851106	A	G	-0.00172306
rs4746827	10	70992046	A	G	0.000896
rs12359891	10	71005580	G	A	-0.000503901
rs11819086	10	71058014	T	C	-0.00100476
rs16926246	10	71093392	T	C	0.0172995
rs7909192	10	71124228	G	A	-0.000205358
rs2084274	10	71145894	G	A	0.000445705
rs5030920	10	71176012	G	A	-0.000472415
rs2616061	10	71363391	T	C	0.000189131
rs2683561	10	71614687	C	T	-0.00106822
rs2894111	10	71875061	A	C	-6.66473e-05
rs3849967	10	75483366	T	C	0.000144509
rs2688625	10	75631548	C	T	0.000621978
rs870388	10	76525361	A	G	0.000453638
rs34949865	10	77330925	TG	T	0.00102347
rs7895659	10	77380447	T	C	0.000770658
rs1720318	10	80048092	G	A	-0.000104036
rs4997294	10	80564143	C	A	0.000580598
rs11595891	10	80861077	C	T	-0.000556349
rs10740498	10	81147948	G	A	-0.000431968
rs7072441	10	81684075	G	T	-0.000176028
rs7907191	10	87848584	G	T	5.85862e-05
rs76611246	10	89177263	G	T	0.000173262
rs1236816	10	89684214	A	C	-0.000481258
rs10509540	10	90023033	C	T	-0.000503307
rs1325905	10	90333045	A	T	-0.00126289
rs10887843	10	90384000	T	C	-0.000184952
rs954439	10	91066460	A	T	0.000238747
rs11186967	10	94143848	T	C	-0.000132422
rs2488071	10	94499577	G	A	-0.000397526
rs11187157	10	94502244	C	T	0.000550724
rs1326330	10	94695555	A	G	-0.00135334
rs7922067	10	94819606	A	G	-0.00140776
rs2068888	10	94839642	A	G	0.00921966
rs67053811	10	94849708	A	G	0.000165792
rs11187279	10	94859247	T	C	-0.000681879
rs34073388	10	94885878	C	T	-7.02228e-05
rs72815193	10	94963391	G	A	-0.00143429
rs12777823	10	96405502	A	G	-0.00385183
rs11188744	10	98154285	A	C	0.000432829
rs9988679	10	100614789	A	G	0.000798268
rs4919352	10	101329967	T	C	0.000332053
rs1885301	10	101541053	G	A	0.00254843
rs17222723	10	101595996	A	T	-0.00588906
rs8187707	10	101610533	T	C	-0.000137016
rs2256678	10	101633779	T	C	-0.00102746
rs2862954	10	101912064	C	T	-0.00222786
rs10786627	10	102971968	G	A	0.000203926
rs2485371	10	104034087	C	T	0.000331261
rs2986014	10	105194086	T	C	1.30279e-05
rs10786772	10	105610326	A	G	-4.32011e-06
rs805724	10	105811668	A	G	-0.000537373
rs1525944	10	108199382	C	A	-0.000335508
rs10748958	10	109480890	G	A	-0.000767039
rs11194252	10	110507198	T	C	0.000738258
rs7072537	10	112189601	T	C	0.000728581
rs6585057	10	113056144	T	C	-0.000141326
rs2297991	10	113913222	C	T	-0.00422153
rs17129638	10	113981435	C	T	-0.00121927
rs290474	10	114874373	C	T	0.000506114
rs1479605	10	115094809	A	G	-0.000373307
rs3121483	10	115406485	T	C	0.00112204
rs4751674	10	116139029	C	T	7.43454e-05
rs4751756	10	116150161	T	C	2.40563e-06
rs2577374	10	117954101	A	G	-0.000271926
rs2184898	10	119418104	A	G	0.00145293
rs1886606	10	119522856	G	A	-0.000332359
rs10886220	10	120052831	C	T	0.000144477
rs196197	10	121527088	T	A	0.000770685
rs3847500	10	122088155	C	T	0.000298222
rs7089223	10	122735956	T	C	0.000144938
rs2420903	10	122802506	A	G	0.000263956
rs7078330	10	122834163	T	C	-0.00584535
rs10886852	10	122868596	T	C	0.000259287
rs2254069	10	122875589	A	G	-0.00140769
rs7090018	10	123268889	G	T	-0.000563653
rs4962696	10	126445630	G	A	-0.000318324
rs7077246	10	127209521	T	C	0.000371162
rs3812683	10	127675607	C	A	0.000109622
rs7902836	10	129487650	C	T	8.0378e-05
rs11016019	10	129828971	A	G	0.000661576
rs55872903	10	129992970	A	G	-0.000643221
rs914575	10	130818555	C	T	-8.01182e-05
rs11812442	10	134052610	C	T	-3.58809e-05
rs4880358	10	134060789	C	T	0.000863674
rs11146268	10	134069930	T	G	-0.00020599
rs2492648	10	134109409	A	G	0.000186301
rs10776668	10	134862552	G	A	-0.000484596
	11	293001	AG	A	0.00154075	variant_id=Affx-4851908
rs61876746	11	827713	T	A	9.81631e-05
rs10902265	11	1003642	A	G	0.000769328
rs61867654	11	1430655	T	C	-0.00056435
rs11027629	11	1460639	C	A	-0.00040672
rs11031261	11	1531055	A	G	0.000630564
rs12802112	11	1690791	G	A	6.89808e-06
rs2137320	11	1884342	A	G	0.000241397
rs4980389	11	1892585	A	G	0.00177993
rs6356	11	2190951	T	C	0.000221541
rs7105456	11	2446951	A	G	0.000413494
rs10766439	11	2893867	G	A	0.000826576
rs365605	11	2920666	T	C	0.000262417
rs1661052	11	2942593	A	G	-0.0108101
rs2583435	11	2958818	C	T	0.000251283
rs7124487	11	2988323	T	C	0.0029597
rs10766501	11	2990036	A	G	0.00132898
rs9937	11	4159457	G	A	0.000206585
rs2709130	11	4540863	T	C	0.000187778
rs6578579	11	5214007	A	G	-6.12949e-06
rs11036868	11	5352500	C	T	0.000138604
rs12281949	11	5600428	G	T	0.000338555
rs11040335	11	6048056	C	T	9.47983e-05
rs35269723	11	6310538	C	CT	0.000329353
rs1906656	11	6468326	C	T	-1.82109e-05
rs11040923	11	6585007	A	G	-0.000409354
rs11040938	11	6654613	G	A	-0.00152344
rs1507628	11	7216241	C	T	0.000100238
rs10839790	11	7505089	C	T	-0.000113311
rs7113327	11	8042462	C	T	-0.000289098
rs10769936	11	8654528	C	T	-6.56837e-05
rs11042454	11	9661603	A	G	0.000204737
rs415895	11	9769562	G	C	0.0054948
rs7416	11	10528501	G	A	-0.000637122
rs1065052	11	10555589	G	A	-0.00074923
rs12418688	11	10921626	G	A	-0.000129543
rs4910323	11	11361034	T	G	-5.73808e-05
rs9943596	11	11530118	T	C	1.47599e-06
rs6485345	11	12009819	G	A	0.000248184
rs12421465	11	12561933	C	T	-0.00069692
rs11022762	11	13335926	T	C	0.000303123
rs7947951	11	13356030	G	A	-0.003984
rs12421530	11	13366722	G	C	-0.000287518
rs2303973	11	14264916	G	A	0.000142195
rs2575847	11	14471172	T	C	-0.000678099
rs12225275	11	15182889	A	C	-5.57372e-05
rs10766302	11	16237468	T	C	-0.00105704
rs10832793	11	17503850	G	T	-0.000127775
rs1064074	11	17519742	G	C	4.89535e-05
rs2270024	11	17520339	G	A	-0.000318899
rs77383503	11	18793685	T	C	-0.000445014
rs11825438	11	20092350	C	T	8.03113e-05
rs2255674	11	20115277	T	C	-9.31233e-05
rs10833294	11	20348856	G	T	0.000163127
rs4923362	11	26554127	T	C	0.000515267
rs7481311	11	27583129	C	T	0.000314322
rs667511	11	30425655	A	G	-0.000414899
rs7129461	11	32518198	C	T	-0.000171911
rs4756359	11	32938165	G	A	-0.00117347
rs11033070	11	35347116	A	G	0.000422236
rs16928518	11	36220342	C	T	0.00031854
rs7952422	11	44651324	G	A	0.000101833
rs55940349	11	44874461	G	T	-0.00190154
rs4752926	11	46692870	T	C	-0.000471443
rs588808	11	57683722	A	G	0.00192049
rs4939301	11	59740294	T	C	-7.18942e-05
rs4246215	11	61564299	T	G	-0.000158137
rs174548	11	61571348	G	C	-0.00106667
rs1615860	11	61967353	C	A	4.84257e-05
rs11231542	11	63399472	A	G	5.51715e-06
rs192133	11	64240541	G	A	0.000174447
rs10897526	11	64559898	C	T	-0.00075012
rs1151488	11	65371604	C	T	-0.000849712
rs4930355	11	66116911	G	A	-0.000874286
rs655089	11	69448575	G	T	-0.00103407
rs682670	11	70307800	C	A	0.000943345
rs3020047	11	70935766	C	T	-0.000239782
rs879380	11	71019412	A	G	-0.000226104
rs590586	11	71867167	C	T	0.000352595
	11	72946020	T	C	-0.000392873	variant_id=Affx-5881600
rs11235689	11	72949747	T	C	1.79495e-05
rs11821808	11	75451187	T	C	0.000600024
rs499974	11	75455021	A	C	0.00579912
rs2276293	11	76917220	G	A	-0.000287282
rs948962	11	76919478	A	C	-0.000545453
rs6592726	11	77246702	C	T	-0.000148745
rs2511188	11	77920930	G	A	0.000155538
rs10793319	11	78217237	A	G	-0.00110316
rs10899551	11	78256998	A	C	-0.000446995
rs7101478	11	78272517	A	C	-0.001235
rs1792134	11	78360169	T	C	-0.000185949
rs724921	11	84379671	G	A	-0.000216367
rs10792830	11	85838808	A	G	-0.000790806
rs308893	11	88270912	A	G	-0.000416516
rs517744	11	92253798	T	C	-6.01339e-05
rs1138800	11	93862493	C	A	-0.000304696
rs689848	11	94657035	C	T	0.000241906
rs7948943	11	98137245	T	C	2.3727e-05
rs11606890	11	100471466	C	A	0.000375707
rs506337	11	100877689	T	G	0.000565732
rs11568818	11	102401661	C	T	-0.000897717
rs2846412	11	108384207	T	C	-0.000494925
rs10890858	11	108413853	T	C	-0.000813328
rs6589114	11	109977795	C	A	-0.00118946
rs4938623	11	111309553	C	T	-0.000141627
rs60115925	11	112730169	C	A	0.0010785
rs2604296	11	114259653	T	C	0.00079953
rs10466531	11	116371074	T	C	-0.00047575
rs4938293	11	116512466	T	C	0.000335088
rs480801	11	117512831	T	C	-4.9292e-05
rs45535039	11	119060963	C	T	0.00141617
rs2511854	11	119146659	C	G	0.000354707
rs2444239	11	120056416	T	A	-0.00101987
rs34612914	11	120553943	G	A	-4.26484e-06
rs668053	11	121308525	A	G	-0.00019265
rs1783835	11	121542923	G	A	0.000319556
rs12417533	11	121665295	A	G	-0.000163225
rs7941030	11	122522375	C	T	-0.000270579
rs10892881	11	122553588	A	C	-0.00203437
rs7940634	11	123138954	G	A	0.000307379
rs7937766	11	124648487	T	C	0.000753498
rs4936988	11	125052718	G	A	-0.000381122
rs1784315	11	126798580	A	G	-7.18587e-05
rs7121036	11	127193005	A	G	1.53799e-05
rs35043449	11	128201619	C	T	-0.000214241
rs654723	11	128586155	A	C	7.75253e-05
rs858725	11	130087978	T	C	-0.000948738
rs1632088	11	131011290	C	A	-2.35504e-05
rs1793793	11	131110068	G	C	-0.000230089
rs7932005	11	131704690	C	A	0.000479088
rs3099761	11	132079862	C	T	-5.5489e-06
rs3133888	11	132101107	A	C	-1.9184e-05
rs4936175	11	132641959	C	T	-7.93563e-05
rs1258853	11	134203737	A	C	-8.70242e-06
rs10894804	11	134247842	T	A	0.000487418
rs906626	11	134680981	A	G	1.10384e-05
rs7963376	12	926248	C	T	-0.000376845
rs11064626	12	1083385	G	A	0.000410803
rs11062203	12	2473761	G	A	-0.000232707
rs2239120	12	2718562	T	C	-0.00038993
rs7304520	12	4530236	T	C	-0.000255787
rs4764490	12	6378297	C	T	-0.000584378
rs2364482	12	6502131	G	T	-7.1085e-05
rs714629	12	8766361	G	C	0.000499168
rs2908452	12	8904132	G	A	-0.000247688
rs11048060	12	9079625	A	G	0.000344278
rs2401603	12	10263139	C	A	0.000369264
rs7312361	12	12114780	A	G	-0.000380759
rs12422361	12	12704027	C	T	-0.00078493
rs2066827	12	12871099	G	T	-0.00120033
rs4298990	12	13109958	A	G	0.000185275
rs11056989	12	16687223	T	G	-0.000205314
rs10841062	12	18813505	A	G	0.000169933
rs11045063	12	20287145	T	C	-0.000323164
rs10841515	12	20573236	A	G	-0.000243231
rs4762975	12	20751526	G	A	-0.00196749
rs3794271	12	20860093	A	G	0.000116297
rs12815336	12	20884800	T	C	0.000466676
rs1913823	12	20885641	C	T	-0.000127732
rs4762670	12	20907111	A	C	-0.00631983
rs4762786	12	20952032	A	C	-0.00819379
	12	20968669	AG	A	0.0029951	variant_id=Affx-52326999
rs1515770	12	20994744	G	A	0.00254135
rs4149117	12	21011480	G	T	0.00346992
rs2417944	12	21013533	G	T	0.000988801
rs10841679	12	21016375	C	T	0.00707388
rs34691116	12	21027327	T	C	0.0396439
rs11045585	12	21045694	G	A	-0.000502132
rs7314046	12	21144438	G	A	-0.00120152
rs2417873	12	21166323	A	G	0.0165545
rs11045696	12	21205561	G	A	0.00642571
rs1910167	12	21206834	C	T	0.00048144
rs76737149	12	21235850	T	C	0.0385124
rs2306283	12	21329738	G	A	-0.0103703
rs11045819	12	21329813	A	C	-0.0437442
rs4149056	12	21331549	C	T	0.0338043
rs4363657	12	21368722	C	T	0.0072978
rs11045879	12	21382619	C	T	0.0106951
rs78178574	12	21396659	T	G	-0.0165174
rs4148978	12	21488675	T	C	-0.00167023
rs11836617	12	21495542	A	G	0.000119668
rs12829508	12	21680363	C	T	0.000153276
rs4762707	12	21715049	A	G	0.0035037
rs12817156	12	24067456	A	G	-0.000514132
rs7969931	12	25242595	G	C	0.000175987
rs12828609	12	25288005	A	G	0.000381507
rs10842728	12	26574686	G	A	0.000596917
rs11049954	12	29112514	A	G	-0.00104455
rs7312849	12	29859352	G	A	-1.70457e-05
rs302332	12	29902286	C	T	-0.000455691
rs12579700	12	30228467	G	A	0.000429509
rs6487923	12	30781912	G	A	0.000219764
rs1150992	12	32063507	A	G	0.00103408
rs11051970	12	32537488	T	G	0.000889222
rs2728676	12	32553149	A	C	0.00040734
rs11052736	12	33669583	C	T	-0.000775416
rs10844683	12	33831374	T	C	-2.71488e-05
rs12369483	12	43693077	A	C	-0.000437015
rs1875420	12	43759421	G	A	3.1399e-05
rs1473008	12	43810983	A	G	6.62946e-05
rs35117	12	46242195	A	G	0.000455397
rs12828693	12	46385848	T	C	-0.00062272
rs11183630	12	47237069	A	G	-0.000429781
rs11168143	12	47928180	G	T	-0.000230785
rs12298104	12	47928642	G	A	0.000121735
rs11168351	12	48403765	A	G	0.000474064
rs4760682	12	48512285	A	C	-0.000553267
rs7489214	12	50723993	G	A	0.000122276
rs7136702	12	50880216	C	T	0.000362285
rs11169484	12	50934931	A	G	-0.000432499
rs89962	12	52915172	T	G	-0.000663823
rs10732737	12	53160603	A	G	-0.000506011
rs4759316	12	54388473	A	G	6.79885e-06
rs10876528	12	54421476	A	C	0.000194934
rs2638315	12	56865056	C	G	0.00203753
rs703817	12	57489828	T	C	4.96761e-05
rs11172156	12	57705853	T	C	-0.00069128
rs1106766	12	57809456	T	C	0.00266749
rs2228226	12	57865821	C	G	0.00100708
rs7314152	12	58017701	G	T	-0.00011076
rs11174636	12	63158517	A	G	-0.00023724
	12	64072314	A	C	0.000580367	variant_id=Affx-35753754
rs11175208	12	64316437	C	T	-0.00015393
rs790007	12	64604793	C	T	0.000389815
rs8756	12	66359752	A	C	-0.000267002
rs10506474	12	66360274	C	T	-0.00112877
rs10878354	12	66384885	A	G	-0.000439722
rs8793	12	66546100	G	A	0.000683379
rs763948	12	68155926	A	G	5.52001e-05
rs2193045	12	68534520	G	A	-0.000718471
rs775490	12	70072916	T	G	0.000503957
rs7309074	12	76238654	G	A	-0.000450559
rs940303	12	76710981	G	A	-0.000819328
rs310865	12	77400724	A	G	0.000204056
rs11110771	12	79043899	C	T	-0.00036656
rs11114439	12	80826187	G	A	-0.000270013
rs2471534	12	88494718	T	C	-0.0001293
rs7954238	12	91154207	C	T	0.00028745
rs11106410	12	92458322	C	A	-0.000210471
rs12694	12	92539590	C	T	-0.000304695
rs7299486	12	93743053	G	A	-5.32684e-05
rs733751	12	94282652	A	C	-0.00029484
rs249183	12	95339984	G	C	0.000540866
	12	97021269	G	T	-0.00064273	variant_id=Affx-8761367
rs10860794	12	102217720	A	C	-0.00104131
rs7309412	12	103073093	A	C	0.00186673
rs7133744	12	105017549	G	A	-6.00971e-05
rs67700379	12	106107380	G	A	-1.8551e-05
rs10778462	12	106686656	T	C	-0.000264807
rs7305274	12	108495596	T	G	-0.000952431
rs7976210	12	108502142	G	A	0.000386643
rs4964655	12	108594044	A	C	8.15141e-05
rs7974872	12	109836164	G	A	-0.000744867
rs35769760	12	110517930	C	A	-0.00106984
rs3184504	12	111884608	C	T	-0.00734498
rs653178	12	112007756	T	C	-0.00301201
rs11065987	12	112072424	G	A	0.000301871
rs17630235	12	112591686	A	G	0.000163978
rs1061657	12	115108136	C	T	0.000142923
rs12810764	12	115129176	C	T	0.000397944
rs4767271	12	115250436	A	G	-0.000729325
rs3909679	12	115534005	G	A	-0.000568559
rs35444	12	115552437	G	A	-0.00176652
rs61935844	12	116617887	G	A	-0.000753302
rs12830663	12	116918404	C	T	2.86392e-05
rs2089221	12	116991280	A	G	0.000791357
rs10850679	12	117029965	A	G	4.42779e-05
rs7299580	12	117564786	C	T	-0.000422289
rs7302809	12	118302311	A	G	0.000150217
rs2649921	12	119286138	A	C	3.57053e-05
rs2723880	12	119588962	A	G	-0.000412626
rs4370988	12	119757954	A	G	-0.000193964
rs4767891	12	120863422	A	G	0.00037593
rs637799	12	121036748	C	T	-0.000563046
rs7953249	12	121403724	A	G	0.00141395
rs2393791	12	121423956	T	C	0.00137311
rs7310409	12	121424861	G	A	0.000376401
rs1718117	12	121634965	C	T	-9.79986e-06
rs2141875	12	122310599	T	C	0.000591362
rs28548845	12	122594249	C	T	-0.00111855
rs57310685	12	124606941	C	T	0.000287759
rs10846662	12	124860376	T	G	-0.00125217
rs951976	12	124877610	G	A	-0.0002661
rs4765591	12	125118479	T	C	-0.00104026
rs2529770	12	126399570	C	A	-2.36521e-05
rs4765327	12	126543545	G	A	0.00013377
rs190412252	12	127947318	A	G	-0.000820559
rs10444467	12	128052636	C	T	0.000497443
rs7979517	12	128647853	G	A	-3.93017e-05
rs4322463	12	128756533	T	C	-3.09444e-05
rs36113170	12	128801170	T	A	0.00159596
rs3850015	12	129164232	C	T	-0.000642809
rs11060335	12	129910240	T	G	-0.000115572
rs11060677	12	130541023	C	T	0.000149851
rs4760043	12	130549840	C	A	0.000451266
rs4759638	12	130737484	C	T	-9.05895e-05
rs950440	12	131444560	A	C	-0.000379122
rs11614702	12	133058157	A	G	0.000373206
rs7320553	13	21861226	A	G	-0.000118678
rs11841562	13	22111521	A	C	0.00102785
rs8002850	13	22811940	A	G	-0.000342104
rs1409032	13	24686133	A	G	-9.17536e-05
rs9551086	13	24830330	T	C	0.000535901
rs9511172	13	24838979	C	A	0.000345032
rs3751357	13	24895559	G	A	-0.000278435
rs56069023	13	24932135	G	A	8.18077e-05
rs4770809	13	25781764	C	T	0.000284596
rs4769586	13	28550668	A	G	-0.000176938
rs67854121	13	29136668	C	T	0.000478831
rs532499	13	30165465	C	T	-0.000441428
rs1275187	13	30944206	T	C	-0.00029632
rs1928496	13	31012904	T	C	-0.000642999
rs7995054	13	31734136	C	G	-0.000158674
rs798981	13	32785086	A	G	6.33581e-06
rs472923	13	33561584	T	C	-0.000280824
rs495680	13	33703656	C	T	1.17004e-05
rs1359474	13	33725821	C	T	0.000183764
rs2762170	13	43637525	A	G	5.70847e-05
rs7987689	13	43928135	C	T	-4.27604e-05
rs2843388	13	44798503	T	C	0.000328877
rs4942379	13	45496559	T	C	0.000312519
rs2806900	13	46483679	A	G	-0.00132227
rs9535082	13	49383447	C	T	-8.51268e-05
rs3033	13	50102992	C	T	0.000869943
rs7139851	13	50437438	A	G	-0.000274519
rs1239682	13	51165494	T	C	-0.000489651
rs1323884	13	51401993	T	G	8.47467e-06
rs495554	13	51443869	C	T	-0.000487571
rs3818422	13	52719214	G	A	-0.000253437
rs1373277	13	53914953	A	G	0.000209076
rs9528203	13	61299044	C	A	0.000967271
rs9646051	13	63977436	T	C	6.05341e-05
rs9572687	13	71784621	G	A	-0.000847107
rs4884938	13	71786076	A	T	0.000998865
rs9530143	13	73639371	A	G	0.00036356
rs35975676	13	73744223	C	T	0.000961622
rs6562771	13	74184893	A	G	0.000721241
rs2225101	13	80651285	C	T	0.000405902
rs1490102	13	85831046	T	G	-6.38534e-05
rs9547548	13	86712235	G	A	0.000189571
rs1472630	13	87029810	A	G	-0.000373918
rs2805629	13	90753329	T	C	-0.000727971
rs2882444	13	91002665	C	T	0.00032314
rs28458939	13	93033199	A	G	0.000237978
rs7991283	13	93130278	G	C	0.000439587
rs9523790	13	93381946	C	T	4.44908e-05
rs7320857	13	93969378	C	T	0.000699331
rs9561487	13	94652322	C	T	-3.6775e-05
rs9524430	13	94966232	T	G	-0.000272939
rs7981994	13	95044472	G	T	0.0005439
rs7318105	13	95271934	C	T	0.000966042
rs4148553	13	95673135	T	C	0.00035544
rs3818493	13	95858686	A	G	0.00018013
rs2274405	13	95858978	C	T	1.10009e-05
rs9561935	13	96354443	A	G	0.000160925
rs17760491	13	97167152	A	C	0.000306208
rs9584406	13	97391760	T	C	3.37451e-05
rs9516877	13	97883141	C	T	0.000455388
rs9517320	13	99126303	C	A	0.000449746
rs4771309	13	99275314	T	C	-0.000112556
rs9585961	13	103341043	A	G	0.000358898
rs73584602	13	104081037	A	G	-0.000274581
rs2163887	13	104946168	T	C	0.000161362
rs4438163	13	105613463	T	C	-1.09133e-05
rs9519873	13	106649941	G	A	-8.24466e-05
rs17522272	13	106750761	C	T	-0.00021143
rs9520037	13	107001948	C	T	-0.000751564
rs884371	13	107111570	G	A	-0.00101617
rs72662954	13	109137820	T	C	0.00016628
rs9588128	13	110910450	C	A	-0.000673928
rs1556124	13	110991189	A	G	-0.000205203
rs9521732	13	111033821	A	C	0.000382648
rs9515203	13	111049623	C	T	-0.000466909
rs12584638	13	111401085	G	A	-0.000686634
rs493266	13	112599939	C	G	-0.000417441
rs2317445	13	113278350	G	C	0.000601818
rs7985726	13	113305604	A	G	0.000768901
rs60451054	13	113329413	A	C	-0.000571148
rs2274774	13	113343206	G	A	-0.000677771
rs282623	13	113440218	C	T	-0.000345641
rs8002914	13	113455955	G	A	1.30809e-05
rs873344	13	113462706	A	G	-5.53508e-05
	13	113479820	G	A	-0.000934591	variant_id=Affx-8994649
rs4907556	13	113529783	G	A	-0.000804324
rs9577924	13	114545317	G	A	-0.00139046
rs6602910	13	114549015	C	T	-0.000840355
rs1109630	13	114820990	C	T	0.000945245
rs1760931	14	20947268	G	T	-0.000201514
rs7144945	14	20971442	T	C	-0.000235676
rs12887490	14	21586101	A	G	0.000230152
rs11622658	14	21628521	T	C	0.000364002
rs61976362	14	23479967	C	T	6.77317e-05
rs4982748	14	23775503	T	C	-0.000401998
	14	23851874	G	A	0.000474627	variant_id=Affx-10271830
rs10140620	14	24071960	C	G	6.6015e-05
rs1061838	14	24660406	G	C	0.000228801
rs12884869	14	24851202	T	C	-0.000136436
rs8009162	14	25447887	A	G	7.99048e-05
rs1241301	14	25870473	A	C	0.000936599
rs1951055	14	26077651	A	C	-0.000750346
rs12890502	14	28211200	T	G	0.00015834
rs12882003	14	29072662	A	G	0.000208738
rs1956467	14	30691706	C	T	-0.000194548
rs2273171	14	31381351	C	T	7.58686e-05
rs11156732	14	32714300	C	A	0.000261788
rs1766124	14	36666499	T	C	3.23094e-05
rs7154611	14	37015887	C	A	0.000212145
rs10148530	14	37024488	G	A	0.00058399
rs7144658	14	38061742	T	C	-6.19014e-06
rs4128087	14	41732459	G	A	0.00031037
rs7151056	14	41820119	T	C	0.000177208
rs10438003	14	44269322	A	C	-0.000179988
rs1954232	14	47417588	A	G	-6.52664e-05
rs7140586	14	50507257	T	C	0.000436056
rs35653629	14	51368920	C	CT	-0.000388547
rs8006359	14	51389908	C	T	-0.000206748
rs4898689	14	51835121	C	G	0.000141045
rs8021372	14	54594060	C	T	-0.000626307
rs17253556	14	55096181	A	G	0.000382551
rs15870	14	55619311	G	A	-0.000279732
rs6573007	14	55625938	G	T	-4.58265e-05
rs11625150	14	56302884	G	A	6.77434e-05
rs7142394	14	57169000	G	A	0.000468527
rs2656108	14	57376298	A	G	0.00143695
rs7151771	14	58580310	A	G	0.000213955
rs2348075	14	58853140	T	C	0.00138655
rs1254282	14	60855623	G	A	0.000503645
rs12588013	14	62724837	G	T	-0.000305976
rs1269056	14	64743890	C	T	-0.00148317
rs229591	14	65260227	G	T	-0.00108897
rs17105585	14	68880422	T	C	0.000790925
rs58638884	14	69238754	C	T	0.000848112
rs4899260	14	69278204	T	C	0.000127706
rs194742	14	69287483	C	T	-3.54071e-05
rs10146983	14	72268119	C	T	-0.000145911
rs2041073	14	73972535	C	T	6.61338e-05
rs147537595	14	74015174	G	T	0.000265171
rs34752362	14	75232306	A	G	6.50313e-05
rs909221	14	75909614	T	C	-3.27924e-05
rs7152058	14	76806538	T	C	-3.6186e-05
rs12589778	14	77225591	G	A	1.05648e-05
rs888071	14	77591906	C	A	9.54367e-05
rs2287398	14	77809319	G	A	-4.43503e-05
rs1544708	14	77833082	T	C	-0.000709724
rs31406	14	79455630	G	A	-0.000193125
rs11848580	14	79968788	G	A	0.000880148
rs2241621	14	81737076	C	A	0.000166997
rs7147672	14	82100245	C	T	-0.000292785
rs1457979	14	82683633	A	G	9.04745e-05
rs7160136	14	84628673	C	T	7.86871e-05
rs34144829	14	85733842	A	C	0.000341378
rs1957331	14	85863843	G	A	-4.85843e-06
rs1289409	14	85905918	C	T	0.000322261
rs11845602	14	88200168	A	G	3.89884e-05
rs12884581	14	88784398	T	G	0.00143512
rs17701934	14	89394474	C	T	0.000102086
rs12436800	14	89606136	C	T	-0.00102032
rs10130289	14	90230513	C	A	-1.0015e-05
rs12436204	14	91309490	T	C	-5.90129e-05
rs12890597	14	92828636	C	T	-3.17174e-06
rs8005614	14	92971222	T	G	8.18913e-05
rs17184313	14	93102251	T	C	0.000481261
rs2148567	14	94174650	C	A	-0.00015087
rs4905179	14	94795492	G	A	0.0013576
rs1303	14	94844843	G	T	-0.000558545
rs1028580	14	94849882	C	T	0.0001501
rs11622458	14	95535498	A	G	-0.000317547
rs59502192	14	95830343	C	T	-0.000439873
rs11160318	14	96659919	A	G	1.44044e-05
rs12588238	14	98114209	T	C	0.000279009
rs7143825	14	99002296	T	C	-0.000237681
rs35991024	14	99053533	C	A	-3.61319e-06
rs2664314	14	99644954	A	G	-1.27067e-06
rs11160563	14	100407149	G	A	-4.99562e-05
rs12882635	14	101079874	T	C	0.000114364
rs12147008	14	101186175	T	C	0.000549304
rs1209156	14	102079435	G	A	0.000318003
rs11622835	14	103967504	A	G	0.000372965
rs1799796	14	104165927	C	T	-0.000342266
rs10438243	14	104345822	G	A	5.52349e-05
rs1057744	14	105617042	T	C	0.000495433
rs10140065	14	106284614	C	T	0.000170087
rs4592619	15	23033803	C	T	0.000523549
rs5001649	15	25108838	T	C	0.000328806
rs12101899	15	25569883	T	C	0.000197375
rs2925236	15	25776975	A	G	-0.000270319
rs11161233	15	26068451	T	C	-0.000665698
rs4433788	15	26122948	G	A	-8.62884e-05
rs6606861	15	27281293	C	T	-0.000443488
rs878921	15	27309408	G	A	0.000258368
rs17648976	15	27520442	G	A	-0.000286554
rs62001309	15	27563205	A	C	-0.000462483
rs4778169	15	27935607	A	G	-0.000100577
rs785439	15	30156543	A	G	-0.000478696
rs183943	15	31478183	A	G	-0.000376573
rs2670948	15	33595844	T	G	8.5792e-05
rs12594085	15	35230924	G	A	-0.00130945
rs2339783	15	35444614	A	C	1.95979e-05
rs4923691	15	36044826	G	C	0.000123697
rs17432433	15	37174748	G	A	0.00129996
rs8042309	15	37981345	A	C	-0.00032608
rs8031934	15	39471658	C	T	0.000356784
rs7181230	15	40360741	G	A	-0.000849451
rs8032195	15	41448790	A	G	-0.000605413
rs522063	15	41476209	C	T	0.000529703
rs7166205	15	41514733	G	A	-4.30209e-05
rs7168307	15	41620534	G	A	-0.000590023
rs62022700	15	50002399	G	A	0.000707484
rs10046	15	51502986	A	G	-0.000254187
rs2414095	15	51524292	G	A	-0.00105673
rs11852571	15	53750430	T	C	-0.00023904
rs11631886	15	57867081	C	T	-0.000432394
rs10468017	15	58678512	T	C	-0.00134469
rs35853021	15	58680643	T	G	-0.000281012
rs1532085	15	58683366	G	A	0.00112989
rs261334	15	58726744	C	G	0.00220451
rs57298109	15	58785023	T	C	0.000292909
	15	58825633	T	C	0.000183445	variant_id=Affx-11769250
rs339969	15	60883281	A	C	-0.00440836
rs8030660	15	60897939	C	T	-0.000158072
rs7178424	15	62380259	T	C	-0.000412796
rs7173964	15	62396942	A	G	-0.000153375
rs56018060	15	63677592	T	C	0.000416357
rs11636917	15	63793873	C	T	0.00500445
rs919999	15	65847922	A	G	0.000947236
rs4776819	15	66960452	T	C	0.000683288
rs34926058	15	67047661	A	G	-0.0002692
rs4147358	15	67428014	A	C	-6.17263e-05
rs7174755	15	68597127	C	T	-0.000321462
rs8027532	15	70542020	C	T	6.13307e-05
rs12323953	15	71745594	A	G	-0.000895453
rs1872056	15	72040774	T	C	-0.000170607
rs4362355	15	73713958	C	T	-0.000698749
rs8038465	15	73978337	T	C	0.00381532
rs28395230	15	74557835	C	T	-0.000638003
rs62027649	15	76342462	A	C	5.43346e-05
rs4633676	15	76731072	T	C	-0.000367053
rs12904669	15	78536529	T	C	0.000300382
rs12442418	15	78559937	C	T	-0.00172699
rs12904245	15	79515988	T	C	-0.000192157
rs12708526	15	79591776	C	A	-0.00040194
rs7174668	15	80026895	G	T	0.000251897
rs1480824	15	84681337	A	G	0.000433959
rs13511	15	86284817	C	T	0.000223817
rs2345265	15	86578025	G	A	8.17029e-05
rs2283432	15	89836228	C	G	-0.000168654
rs11632348	15	90648046	A	C	0.00110483
rs2270132	15	91351868	C	A	0.00111434
rs4932396	15	91593190	G	A	0.000380352
rs12903189	15	92006998	C	T	-0.000136124
rs1517618	15	92647645	C	G	-0.000119638
rs2387688	15	92774746	A	G	-8.21138e-05
rs28466568	15	93592932	A	G	-0.000268847
rs7171712	15	95537436	T	G	6.80997e-05
rs4984567	15	95779253	T	G	-0.000444953
rs11634763	15	95997422	T	C	-2.49772e-05
rs11073497	15	97071751	C	T	-0.000193493
rs8027928	15	97084342	A	C	-0.000265752
rs4436745	15	97269868	A	G	-1.26e-05
rs2159620	15	97503841	C	T	-0.000411984
rs8030082	15	97521191	T	C	-0.000238004
rs8028620	15	99202875	T	C	-0.00069922
rs28637007	15	101319208	T	C	0.000260498
rs9635429	15	101516465	C	T	0.000151744
rs1107212	15	101566456	C	T	-0.000849471
rs7185768	16	165781	A	G	-0.000425754
rs2238368	16	170328	T	C	-0.000437622
rs61177194	16	828319	C	T	0.00035172
rs12719787	16	1146126	C	T	0.000228046
rs4558419	16	2438567	C	T	0.000169963
rs12926008	16	2488211	C	T	0.000830881
rs224217	16	3301757	A	G	0.000180826
rs7205582	16	4231609	A	G	0.00035557
rs28672318	16	5436255	T	G	-0.000117554
rs2343344	16	6019941	A	G	-0.000340251
rs11641761	16	6416370	G	A	-0.000891759
rs1861037	16	6695776	G	A	0.000291488
rs34842787	16	7651591	C	A	0.000881246
rs35821481	16	8009821	T	C	-0.000580776
rs1657066	16	9000085	C	A	-9.52059e-05
rs4780935	16	10612643	G	T	0.000405182
rs6498135	16	11034933	G	A	0.00049285
rs4781047	16	11318537	G	A	-9.28668e-05
	16	11320442	A	C	-4.62738e-05	variant_id=Affx-12361196
rs9936459	16	11437779	T	C	2.40576e-05
rs918738	16	11439679	G	C	0.000404018
rs8044027	16	11498745	C	T	-7.06231e-05
rs12930396	16	11617658	G	A	0.00131825
rs12918651	16	11659562	A	C	2.72777e-05
rs7189692	16	11676546	T	C	0.00100701
rs4780400	16	11837682	G	A	-0.000378302
rs8053548	16	11889059	C	T	0.000433978
rs11645864	16	12452909	C	T	2.13489e-05
rs3198697	16	15129940	T	C	0.00142886
rs12447593	16	15734149	G	A	-0.000386604
rs246221	16	16138322	C	T	-0.000972788
rs12918720	16	17339936	T	C	0.000643088
rs9923407	16	19986891	G	A	0.000464267
rs226008	16	21639322	G	A	-5.75904e-05
rs7201436	16	22234500	G	T	0.000264425
rs28449554	16	22733143	G	T	-0.000201112
rs209462	16	22777777	A	G	-0.00145112
rs4319768	16	25797077	A	G	-6.58512e-05
rs11074762	16	26280373	C	T	0.000544333
rs9937161	16	26790123	G	A	-0.000233398
rs772968	16	27859896	A	G	-4.21961e-05
rs4787458	16	28531287	G	A	-0.000967703
rs7186852	16	30635659	G	A	-0.00113868
rs67456613	16	30888295	A	G	-0.000209392
rs8050500	16	31404571	C	T	0.00036639
rs12927233	16	32137965	C	T	0.000253718
rs12928230	16	47303838	T	C	-9.6185e-05
rs8058320	16	49695845	G	C	0.000155726
rs72797850	16	51107301	A	G	0.000593655
rs1965024	16	51173559	A	G	0.00015094
rs11075783	16	53232141	T	C	0.000154371
rs8053560	16	54680247	C	T	0.000151976
rs11647574	16	54996637	A	G	0.000143179
rs9936301	16	55309840	T	C	0.00123576
rs247617	16	56990716	A	C	0.000995465
rs9939224	16	57002732	G	T	0.000287657
rs289749	16	57026294	A	G	-0.000534255
rs3759956	16	58058464	C	T	1.21404e-05
rs4784950	16	58485904	C	A	-0.000615064
rs13380644	16	59578821	T	C	-0.00041113
rs1450373	16	60537817	T	C	0.000288154
rs9930177	16	63726110	A	G	-0.00018778
rs1520243	16	65047335	C	G	0.000128433
rs1364082	16	65319781	C	A	0.000443721
rs3118235	16	68732977	A	G	-0.000239629
rs9929218	16	68820946	A	G	-0.00116628
rs16958932	16	69534636	G	A	-0.000322129
rs7201228	16	71791429	T	A	0.000865062
rs28704189	16	71825998	A	G	-0.00014871
rs12708923	16	72020134	C	T	-0.000189936
rs1476646	16	72898348	C	A	4.80495e-05
rs12149192	16	73303535	G	T	0.000599076
rs62042980	16	73637399	T	C	0.000254083
rs62052135	16	74534034	C	T	0.000558572
rs13336493	16	74572572	C	T	4.40098e-05
rs7191665	16	74688948	G	T	7.89872e-05
rs8059411	16	75181554	C	T	-0.000623909
rs4888550	16	76817956	C	T	0.000293467
rs7199469	16	77490075	G	A	-0.000809134
rs4362400	16	77973356	G	A	0.000502731
rs2550604	16	78657585	T	C	-0.000260047
rs1077963	16	78704199	C	T	-0.000156443
rs60665673	16	78720053	T	G	-0.000261553
rs12918150	16	79432438	T	C	-0.0011772
rs11640982	16	79551824	T	G	4.93672e-05
rs17767419	16	79744548	T	C	-0.000855627
rs3813582	16	79749353	C	T	-0.00175301
rs1384996	16	80414331	T	C	-0.000109754
rs11646986	16	80855611	C	T	-4.13974e-05
rs12923314	16	81202731	A	G	1.48046e-05
rs7186423	16	81257161	G	A	-0.00148609
rs6564851	16	81264597	G	T	0.000408184
rs12149297	16	81266811	C	T	0.000156322
rs17777180	16	81531257	T	C	0.000628842
rs8045995	16	82697948	C	T	0.0001768
rs1364114	16	83694312	C	T	-9.59613e-05
rs4782863	16	83982460	G	A	-0.000159025
rs3803643	16	84208032	G	T	-9.78546e-05
	16	84367090	C	G	-0.000280471	variant_id=Affx-13349413
rs12102416	16	84370830	C	T	-2.9593e-05
rs35942090	16	84414365	G	C	-0.000387536
rs12922031	16	85248848	G	T	0.000712069
rs9934875	16	85432296	C	G	0.000553314
rs16940202	16	86014241	C	T	-0.000142278
rs7188112	16	86334618	A	G	0.000114793
rs5024158	16	87005743	G	A	-0.000662483
rs34380332	16	87876500	G	A	-0.000270031
rs9926829	16	87883089	T	C	-4.85888e-05
rs11865270	16	88655501	T	G	0.000108496
rs11646542	16	88703061	T	G	0.000870429
rs8059048	16	88781040	G	A	0.00052889
	16	88853729	T	C	-0.00511808	variant_id=Affx-13430005
rs3848233	16	88992338	A	G	0.000186331
rs4790859	17	1897820	G	A	-0.000586247
rs9674799	17	1984540	G	A	0.000879429
rs364584	17	2211416	A	C	-0.000744281
rs2016753	17	4475570	G	A	0.000542515
rs2664592	17	4545163	G	C	0.000874601
rs11652721	17	6633001	C	G	0.000421843
rs8066451	17	7273063	T	C	0.0017738
rs4227	17	7491177	T	G	-0.0014729
rs727428	17	7537792	C	T	0.0020447
rs4321249	17	7795529	A	G	3.10638e-05
rs11650083	17	7847955	A	C	0.00206689
rs11078728	17	7932116	C	T	-0.000654232
rs2051669	17	10050763	C	T	-0.00074073
rs9908773	17	10062453	A	G	-0.000854007
rs8068974	17	10084339	A	G	-3.871e-05
rs2215081	17	13009502	C	G	-0.000852744
rs6502243	17	13134967	G	T	8.49562e-05
rs6502474	17	15717546	T	C	0.000347371
rs2779212	17	15876655	C	T	-0.000811308
rs10491104	17	15884561	T	C	-0.00141314
rs11655773	17	16030299	G	A	-0.000151262
rs11650427	17	16158774	C	A	-0.0010049
rs9908168	17	17223851	C	T	-0.000616489
rs12952522	17	17300368	G	A	-0.000422973
rs1242484	17	17351643	T	C	0.000884378
rs560259	17	18414059	G	A	-8.94024e-05
rs397969	17	19804247	C	T	0.000107446
rs2958471	17	20682586	T	C	-0.000921545
rs9904043	17	27000391	G	A	0.00020175
rs2043031	17	27085564	G	A	0.00171582
rs968726	17	27194634	T	C	-0.0008299
rs8614	17	27588806	A	C	-0.00108084
rs1801052	17	29508775	A	G	-0.000505605
rs178844	17	29739349	C	T	-0.000335676
rs763545	17	30625731	G	A	0.000442232
rs12944754	17	31291631	T	C	-0.000181367
rs12451746	17	33806863	A	G	-0.000446595
rs12600420	17	35048367	C	T	-0.000722644
rs1045056	17	35346641	C	T	6.26156e-05
rs4074770	17	36022817	G	A	-0.000286824
rs12051906	17	36613608	G	T	0.000807465
rs56123391	17	36662884	G	C	8.90939e-05
rs1043515	17	36922196	G	A	9.92459e-05
rs34112047	17	37188037	G	A	0.000402946
rs3923166	17	38316776	G	A	-8.86523e-06
rs482284	17	38504241	G	A	0.00168099
rs17558560	17	38936659	T	C	-0.000177762
rs4796604	17	39890876	C	T	-0.000331484
rs35635959	17	40772288	C	T	-0.000980297
rs8077889	17	41878166	C	A	-0.000552168
rs231440	17	42007482	G	A	0.00085087
rs377963	17	42158310	G	T	6.70301e-05
	17	42339303	T	G	-5.19129e-05	variant_id=Affx-13905521
rs34637106	17	42985772	T	C	-0.000516576
rs9890721	17	48603503	T	C	-0.000222023
rs12604031	17	48712705	A	G	-0.000871776
rs4148415	17	48752600	T	C	-0.00326563
rs11651060	17	48786216	C	T	0.000464623
rs9906242	17	48840957	G	A	-2.66694e-05
rs1477141	17	53361838	G	T	0.000792957
rs4793788	17	53381796	A	C	-0.00178743
rs1431318	17	54192523	G	A	-0.000244747
rs62060263	17	55140652	A	G	-7.17412e-05
rs868194	17	55681549	G	A	0.000798346
rs4793886	17	55731791	C	T	-0.00016036
rs78887820	17	56367632	G	A	0.00168533
rs11079346	17	56383744	C	T	0.000213834
rs75741842	17	56569842	TGA	T	-0.000239566
rs2877926	17	57139293	A	G	-0.000401544
rs2645466	17	57853214	C	A	-0.000584113
rs2173120	17	57892640	T	A	-0.00256633
rs1012383	17	59196065	T	G	0.00353576
rs11868441	17	59239221	G	A	0.000770672
rs9889520	17	59464069	C	T	-0.000997313
	17	59475888	C	A	-0.000230123	variant_id=Affx-14124640
rs757608	17	59497277	G	A	-0.000168612
rs4968469	17	60137085	C	T	-0.000501066
rs55742128	17	60177694	A	C	0.000487122
rs4968649	17	61541451	T	C	-0.000317212
rs2854160	17	61977248	C	T	0.000834315
rs2003549	17	62008437	T	C	0.000571911
rs3785569	17	62023724	T	G	0.000385949
rs8069550	17	63068219	G	A	0.000429066
rs3752345	17	63595281	G	C	0.000441389
rs232116	17	63681770	A	G	0.000482604
rs62084251	17	65878736	A	G	-0.00312117
rs2909210	17	66456481	T	G	0.00154667
rs4789155	17	71558419	A	G	-3.81901e-06
rs2620065	17	71863132	T	A	0.000145813
rs4789127	17	73028752	G	A	-0.000208641
rs1671019	17	73569927	T	G	0.000424979
rs3851021	17	73721156	A	G	0.000249802
rs8081539	17	73792372	T	G	-0.00306993
rs17581728	17	73830996	T	C	0.000724787
rs2257020	17	74076415	A	G	-0.000144325
rs8075898	17	75271787	G	A	0.000117171
	17	75304999	T	G	-0.000248898	variant_id=Affx-14346828
rs72880534	17	75306464	G	C	-0.000376647
rs2060551	17	75338410	T	C	1.55946e-05
rs2073284	17	76117401	G	A	-0.000668399
rs2748427	17	76121864	G	A	-0.00318998
rs11077359	17	76343961	C	T	-0.00205475
rs2292642	17	76395430	T	C	-2.73286e-05
rs12150123	17	76435448	T	C	0.000354876
rs745571	17	77781387	C	T	-0.000243776
rs894861	17	77839595	C	T	-8.44541e-05
rs12951205	17	77990502	G	A	-0.000310058
rs12150031	17	79420224	G	C	0.00079326
rs35967103	17	79488775	T	C	0.000928169
	17	80043739	G	A	6.56455e-05	variant_id=Affx-14414020
rs34016823	17	80095428	T	G	0.00041502
rs12602929	17	80191161	C	T	-4.64883e-05
rs7221438	17	80385268	C	T	2.38074e-05
rs62073538	18	301603	G	A	-0.000249226
rs2186831	18	379644	C	T	0.000167542
rs527383	18	611323	G	A	-0.000399351
	18	667898	C	T	0.00049199	variant_id=Affx-15282791
rs11661515	18	855099	A	G	-0.000214296
rs1511692	18	1063447	C	T	-2.63172e-05
rs9955548	18	2306253	G	C	0.00074822
rs28601731	18	2655070	G	A	0.00076995
rs12956008	18	3058706	G	A	-0.000142822
rs7236817	18	3171190	T	C	-0.000210018
rs62083185	18	3607778	G	A	-0.000463356
rs11873533	18	3742713	A	C	-0.000213222
rs9957084	18	5049243	T	C	0.000748434
rs10853327	18	5160759	A	G	0.000312635
rs57054619	18	6667681	G	T	0.00016922
rs2192194	18	8173366	C	T	-0.000336932
rs675702	18	9647899	C	T	-7.25158e-05
rs12966494	18	10340703	A	G	3.09106e-05
rs2047024	18	11383435	T	C	0.000163377
rs8566	18	12985600	C	A	-0.000274608
rs6505789	18	13237955	C	T	-1.3347e-06
rs11662800	18	13271367	G	A	3.01427e-05
rs7234449	18	13868551	G	A	0.000386917
rs9709980	18	14753435	C	G	-0.00089245
rs77655876	18	19833394	A	C	-7.11193e-05
rs9951447	18	20009691	C	T	0.000238611
rs7232624	18	20313439	G	A	2.17315e-05
rs11082304	18	20720973	T	G	0.000345867
rs11663558	18	21133937	A	G	0.000208041
rs11664918	18	22415438	A	G	7.51957e-05
rs4800689	18	23502385	C	T	-0.000393318
rs559814	18	23551606	G	A	0.000370781
rs56382703	18	24096493	T	C	-0.000138047
rs472075	18	24168383	T	C	0.000142719
rs12606442	18	30341925	G	A	-0.000527095
rs2140445	18	30359622	T	G	0.000102444
rs12454748	18	32830887	T	C	-0.000124169
rs9960619	18	33040095	T	C	0.000178159
rs2848584	18	33802526	A	C	-3.77519e-05
rs1513690	18	37430970	A	G	-0.000647028
rs553243	18	40461367	A	G	-0.000564328
rs17667108	18	40942574	G	C	0.000407758
rs687971	18	42425883	T	G	-0.000253275
rs3085861	18	42456670	CTCTT	C	1.4632e-06
rs8090594	18	42514448	G	A	0.000314055
rs9954874	18	42843373	T	C	0.000398795
rs12961975	18	43447222	T	C	0.00024349
rs56241614	18	43879327	T	C	-7.21738e-05
rs4245259	18	45622347	C	T	0.000163673
rs1893835	18	45717664	A	G	0.000394481
rs1942999	18	46712828	C	T	0.000608978
rs1787294	18	47471504	G	A	8.54901e-05
rs8091509	18	47818749	A	G	-8.72652e-05
rs2118285	18	51933941	A	G	-0.00110128
rs12968814	18	52512776	A	G	-0.000268016
rs1942964	18	55027212	G	T	2.86423e-05
rs12969748	18	55331985	T	C	-0.00243594
rs456984	18	55382494	T	A	0.000278799
rs7229730	18	56138685	G	A	0.000818123
rs1864311	18	57286766	T	C	0.000204925
rs12961583	18	58487525	C	T	-9.53466e-05
rs33957948	18	59102564	T	C	0.000549252
rs12458066	18	64252555	T	C	-0.000134224
rs10871644	18	67210711	G	A	0.000198391
rs7237611	18	67549606	G	A	-5.15005e-05
rs1077156	18	68037530	G	T	3.44419e-05
rs9963038	18	68811729	G	A	-0.000989513
rs2113747	18	70690455	C	A	0.000536246
rs4471786	18	70973978	C	T	0.000515369
rs11875698	18	71387442	C	T	0.00105539
rs7239151	18	71936464	A	G	0.00219038
rs9675994	18	74706459	T	C	-0.00106742
rs2941812	18	76430365	G	T	0.000143691
rs12959273	18	77277719	A	G	0.000686687
rs34538684	19	653468	C	T	0.00108721
rs4919820	19	657588	G	T	0.000898411
rs10405462	19	789454	C	T	-0.00104373
rs67520578	19	843221	T	G	-4.63266e-07
rs351111	19	844020	A	G	-6.17549e-06
	19	2040061	C	T	0.000114259	variant_id=Affx-15660141
rs12976923	19	2173136	A	G	6.16404e-05
rs1688123	19	3126332	G	A	0.000595756
rs7249700	19	3264334	C	T	6.97602e-05
rs11085020	19	3446107	T	C	1.13663e-05
rs740568	19	3471275	T	C	-6.94831e-05
rs6510801	19	4297968	T	C	-7.14488e-05
rs7249084	19	4489783	C	T	0.00196891
rs3760955	19	4772202	C	A	-0.000221141
rs72983171	19	5258856	T	G	-0.000175816
rs2436487	19	5789565	C	T	-1.16741e-05
rs2446196	19	5794240	C	A	-0.000279229
rs11569562	19	6678753	G	A	-4.13949e-05
rs966591	19	7083629	G	A	0.000375367
rs891088	19	7184762	G	A	0.000236124
rs35618038	19	8146510	A	G	0.000154942
rs36258	19	8326244	G	A	0.000263027
rs12610444	19	8680207	A	G	-0.000104657
rs2918299	19	8787273	T	C	0.000821113
rs2547065	19	9080462	G	C	-0.000160919
rs7258015	19	10449358	C	T	0.000187966
rs1529711	19	11023434	T	C	-0.00105338
rs55791371	19	11188153	C	A	0.00228529
rs11668477	19	11195030	G	A	0.000264033
rs9749384	19	11834721	C	T	0.000922148
rs7507492	19	11849841	A	C	0.000302307
rs11666533	19	11864932	C	T	-0.000242439
rs62110840	19	11994200	T	C	-0.000125659
rs4804196	19	12635446	G	A	-0.000775575
rs722572	19	12811045	C	T	0.000179616
rs897804	19	12876964	C	G	0.000572201
rs2072597	19	12996740	G	A	-0.000600029
rs35601737	19	13220703	G	C	0.000745742
rs59616136	19	17252041	A	G	0.00106875
rs35365035	19	17252151	C	T	-0.00329128
rs2305767	19	17294296	T	C	-0.000311672
rs7248508	19	17316782	C	T	-0.000120455
rs2279001	19	17320884	T	A	-0.00123113
rs4808095	19	17880628	G	T	-0.000108034
rs11554159	19	18285944	A	G	4.47042e-06
rs874628	19	18304700	G	A	3.05897e-05
rs58542926	19	19379549	T	C	0.0170808
rs10854028	19	20722999	G	A	-0.000300242
rs7246749	19	28817769	T	C	-0.000422919
rs7247673	19	29619409	G	T	-0.000242997
rs7507140	19	29680838	T	C	-0.000609858
rs7259325	19	30610400	G	A	9.81405e-05
rs1030687	19	31078219	G	A	6.02325e-05
rs405858	19	33106621	T	C	-0.000420725
rs75826800	19	33874354	T	C	-0.000701329
rs10403360	19	33896195	A	G	-0.000455321
rs153704	19	34032476	G	T	6.09913e-05
rs4806004	19	34752049	A	G	-0.000142187
rs7599	19	36038390	G	A	-0.000194603
rs10418729	19	37737065	C	A	-0.000355774
rs4452075	19	37879589	G	A	-0.000973622
rs7253360	19	38717264	G	A	-0.000497175
rs11083475	19	39188112	A	G	0.0011427
rs814518	19	41084693	A	G	0.00108836
rs73047073	19	41299066	T	C	-0.000710106
rs73045269	19	41825191	T	C	0.00402867
rs1046909	19	41882712	G	A	-0.00144717
rs1126454	19	42132314	C	G	0.000232168
rs2599462	19	44044886	G	A	0.000200771
rs55848260	19	45080369	A	G	3.51397e-05
rs203717	19	45139812	T	C	0.000148053
rs2965169	19	45251156	C	A	0.000327341
rs405509	19	45408836	G	T	0.000287097
rs445925	19	45415640	A	G	0.0105909
rs4420638	19	45422946	G	A	-0.00523268
rs3925162	19	45639716	G	A	7.3174e-05
rs11880219	19	46385997	A	T	0.00167852
rs1422623	19	46431046	T	C	0.000184269
rs10412803	19	46877975	T	C	0.00054037
rs918434	19	47760229	G	C	0.000385624
rs4804036	19	47767643	A	G	0.000262757
rs28490261	19	48465353	T	C	-0.000276505
rs17295412	19	48841185	A	G	9.44539e-05
rs8103121	19	49158138	G	A	-0.000848389
rs602662	19	49206985	A	G	0.000986672
rs2307019	19	49244220	A	G	-0.00060314
rs4802725	19	51173423	T	C	0.000286622
rs12979254	19	51185875	C	T	0.000136204
rs1701933	19	51420025	T	C	-0.000781318
rs12459419	19	51728477	T	C	0.000902081
rs3829658	19	52000672	A	G	-0.000146949
rs35740364	19	52097401	C	T	-2.44422e-05
rs16982907	19	52163035	T	C	-0.000860753
rs1868940	19	52187802	A	C	0.000391829
rs1046679	19	53115842	T	C	-0.000400349
rs12971612	19	53405460	T	C	2.95364e-05
rs12980010	19	53574968	G	A	-0.000113738
rs12462452	19	53708525	G	A	0.000671422
rs4803083	19	53827840	G	A	0.000680586
rs7249464	19	53868959	C	G	0.00123617
rs8102163	19	54136283	T	C	0.000147179
rs73055629	19	54179372	A	G	0.000112956
rs36633	19	54646290	C	T	-0.000870908
rs4806498	19	54674742	T	C	-0.000100567
rs417523	19	54755994	A	G	-0.000208926
rs11668277	19	54775304	C	T	0.000104776
rs12980744	19	54811680	G	A	-0.000446593
rs775883	19	55451797	T	C	3.5029e-05
rs3760849	19	56953585	C	T	-0.00106657
rs4801172	19	57051287	G	A	0.000323391
rs55802602	19	57232582	T	C	-0.000170851
rs11668317	19	57456323	A	G	-0.000478153
rs8103089	19	57546356	T	C	-0.000170344
rs10406026	19	57984096	C	A	0.000108022
rs7256349	19	58718269	A	G	-0.000106504
rs11672773	19	58801784	G	A	-0.000790483
rs11670864	19	59030580	T	G	-0.000702346
rs73066251	19	59050356	T	G	0.00136197
rs7588195	2	2285829	A	G	6.0989e-05
rs7608550	2	2809417	G	A	-0.000572569
rs11687107	2	3127210	C	T	-0.000492312
rs1908246	2	3960947	C	T	0.000102983
rs7568341	2	4323808	C	A	-0.000292938
rs6718709	2	5340502	A	G	0.000206128
rs7580404	2	7323994	C	T	-0.000732136
rs6756247	2	7533435	A	G	-0.000225483
rs13008689	2	8530256	A	G	0.000543323
rs168293	2	8724302	C	T	0.000363393
rs10170121	2	9201101	T	G	-0.000567393
rs62128554	2	10443340	G	A	-0.000277281
rs1344074	2	11009610	T	C	-0.000340255
rs4669653	2	11083259	A	G	0.000221701
rs1401705	2	17557962	A	G	0.00132642
rs834514	2	17696573	T	C	-0.000155256
rs11096479	2	17784986	T	C	-5.56893e-05
rs4832524	2	18113623	G	A	-0.00016825
rs2118383	2	19481851	C	T	0.00024371
rs11683203	2	20036711	T	C	-7.92837e-05
rs13017000	2	20043663	G	A	-1.90273e-07
rs12478327	2	20374249	C	A	0.000195156
rs56364681	2	20693293	G	A	-0.000578646
rs693	2	21232195	A	G	-0.000519522
rs541041	2	21294975	A	G	-0.00719501
rs12987046	2	23410675	C	T	0.000187143
rs1002158	2	23538843	G	T	-0.00070589
rs7606048	2	23634211	T	C	-0.000806936
rs6713865	2	23899807	G	A	-0.000796697
rs72796378	2	24167385	A	G	-0.000470432
rs3731620	2	24262060	A	G	0.000185894
rs10185680	2	24275306	A	G	0.0001302
rs2584940	2	24641639	G	T	-0.000551996
rs35646139	2	24659254	A	G	-0.000245502
rs12986721	2	24921802	G	A	5.39792e-05
rs2241759	2	25064193	A	G	0.000702918
rs11676272	2	25141538	G	A	-7.23902e-05
rs6729339	2	25972179	A	G	0.00196349
rs28489942	2	27368588	C	T	0.00125546
rs1260326	2	27730940	C	T	0.00330015
rs829603	2	30635961	G	T	0.000140051
rs7593192	2	31495278	A	C	0.000298256
rs2064816	2	31541391	C	T	0.000143791
rs56001387	2	32722350	G	A	-0.000165007
rs2710625	2	32822957	A	G	0.000129251
rs2166868	2	32878142	A	C	0.00075812
rs13008476	2	32985666	A	G	0.00101732
rs62150391	2	33648674	C	T	-0.000830005
rs7600979	2	36854548	T	C	0.000236291
rs711244	2	37068428	T	C	0.000401539
rs1123648	2	37232330	T	C	0.000758374
rs6753798	2	39752158	T	C	-0.000229351
rs10198193	2	39817956	C	G	0.000419216
rs1861241	2	39842361	G	T	-0.000631301
rs12052585	2	40626646	C	G	-0.000416826
rs1441230	2	41509362	C	T	-4.45217e-05
rs4362608	2	42133285	C	T	7.28538e-05
rs10169283	2	42336943	T	C	6.587e-06
rs930421	2	42981239	G	A	-3.02641e-05
rs756110	2	43426617	T	C	-0.000817387
rs67278917	2	43455063	C	CCA	0.000338971
rs4245786	2	44049120	A	G	-8.29898e-07
	2	44066247	C	G	0.00367711	variant_id=Affx-20090007
rs6544713	2	44073881	C	T	0.00166064
rs10174576	2	44262359	G	A	0.000340888
rs6544746	2	44407985	A	G	-0.000390835
rs10495928	2	46353166	G	A	-0.00305997
rs6758592	2	46558541	C	T	0.000644125
rs17768226	2	46871726	T	G	0.00137149
rs13386751	2	48513575	A	C	-0.000246856
rs9789744	2	49114231	C	T	-0.00079644
rs10180935	2	50701557	C	T	0.00139044
rs9752624	2	50975185	G	A	0.000446484
rs350751	2	52870277	T	C	0.00081823
rs1483874	2	52932067	C	T	0.000243524
rs734295	2	53828410	C	T	-0.000113275
rs1682139	2	54556550	C	T	0.000254472
rs1346792	2	55970231	C	A	-0.000742508
rs2014007	2	57665702	G	A	-2.75804e-05
rs12614711	2	57769988	G	T	2.22773e-05
rs62140780	2	58658842	T	C	0.000602595
rs2863301	2	59199847	A	G	0.000606665
rs6740476	2	60071277	C	T	-0.00127099
rs1896294	2	60719074	T	C	-2.37239e-05
rs971742	2	60800641	C	T	-8.93207e-06
rs778139	2	61684564	A	G	-0.000499466
rs11125883	2	61710573	C	A	-5.6733e-05
rs2070063	2	64862055	G	A	-0.000907595
rs3770710	2	64878693	A	G	-0.000360486
rs6756943	2	64926764	A	G	0.000697284
rs6733507	2	64936472	G	T	-0.000803507
rs11126056	2	65938057	T	C	-4.9823e-05
rs2300478	2	66781453	G	T	-2.24165e-05
rs2300482	2	66782671	G	T	0.00119536
rs11691547	2	68937150	C	T	0.000125305
rs14234	2	70524142	G	A	-0.000136369
rs3771507	2	70701923	A	G	0.000722357
rs17638303	2	70738550	C	G	0.000122977
rs17743264	2	71534811	C	G	-0.000439735
rs57926327	2	71704304	A	G	-0.000171302
rs6739783	2	71750602	T	C	0.00105302
rs7568834	2	71806112	C	T	-0.000261187
rs6724478	2	72160175	G	A	7.51038e-05
rs2421674	2	73955432	A	G	-0.00125511
rs6546891	2	74334790	G	A	-0.000371645
rs7585062	2	75474074	C	T	0.000249763
rs2539992	2	75705619	G	A	0.000285298
rs290037	2	77562253	A	C	0.000159557
rs10180019	2	79767352	A	G	7.01568e-05
rs1486836	2	83806721	C	G	-0.000157025
rs72847738	2	88260782	C	G	0.000762688
rs2970892	2	88415739	G	A	0.000349389
rs2241883	2	88424066	C	T	0.000258931
rs3821340	2	96023664	T	C	-0.000446201
rs7601049	2	98844674	G	C	0.000378811
rs6722200	2	102244009	T	C	0.00027138
rs4851541	2	102740459	T	G	-1.99604e-05
rs7608425	2	103506660	C	T	0.00118807
rs1451981	2	104127109	T	C	-0.000435271
rs4676276	2	109954066	A	C	7.47642e-05
rs4849121	2	111599706	A	G	0.000503442
rs3789121	2	111706483	C	T	5.79472e-05
rs875063	2	111813085	C	A	-0.000185126
rs6749633	2	111988016	A	G	0.000775211
rs11894406	2	112423188	C	T	0.000147414
rs2254860	2	112995810	G	A	-8.31321e-05
rs4630773	2	113098645	G	A	-0.000498402
rs6734238	2	113841030	G	A	-0.000336199
rs6746986	2	115630969	G	A	-2.07211e-05
rs998429	2	115647583	G	T	2.58075e-05
rs875385	2	119300405	T	C	-0.0011374
rs6542491	2	119765660	G	C	-0.000212548
rs12617682	2	119791005	T	C	0.000444867
rs11674898	2	119879640	T	C	-0.000245412
rs11681963	2	120542815	A	G	0.000208248
rs17050272	2	121306440	A	G	0.00230128
rs12711534	2	121534783	C	A	-0.000481711
rs314958	2	126008708	T	C	0.000644665
rs4663044	2	127503533	G	A	0.000247309
rs56414301	2	127592440	G	A	0.000168225
rs2011526	2	129235584	A	G	0.000435938
rs6723108	2	135479980	T	G	-0.00160436
rs4954218	2	135803425	T	G	-0.0001304
rs1346735	2	137648914	G	A	0.00013346
rs6756311	2	138881079	C	T	-9.7431e-05
rs10207937	2	140634457	C	A	5.9377e-05
rs7585014	2	142776412	G	T	-0.000181941
rs6722387	2	145319073	G	A	-4.31695e-05
rs16825363	2	146447987	T	C	-0.000126055
rs727326	2	153464580	C	T	0.000389317
rs10210484	2	155215860	T	C	-3.36609e-05
rs7582614	2	155308672	C	A	-5.25558e-05
rs267993	2	158314418	C	T	-0.000490294
rs10184376	2	158442005	T	C	0.00117226
rs4556933	2	158443889	A	G	0.000461067
rs12612640	2	159051791	T	C	0.000107694
rs1608037	2	159093577	T	G	0.000504779
rs10177745	2	163619215	C	G	-0.000192778
rs2921848	2	164687745	A	C	-0.000132189
rs1374264	2	164999883	C	A	-0.000400408
rs560952	2	169704487	C	T	4.3994e-05
rs2632372	2	169717541	C	T	0.000160647
rs1050354	2	170493103	A	T	0.000517412
rs67019508	2	170638106	C	T	0.000224163
rs17286255	2	173256383	G	A	0.000130528
rs2034281	2	176723641	A	G	0.000134163
rs9646792	2	176838145	C	A	0.000565497
rs711818	2	176978833	G	A	0.00119489
rs1005932	2	177331710	G	A	-0.000103762
	2	177526156	T	C	-6.18485e-05	variant_id=Affx-36408896
rs1438062	2	178695730	T	C	0.000390963
rs340331	2	179916172	C	G	-0.000500277
rs12165234	2	181811957	C	T	0.000331893
rs7602460	2	182261869	G	A	-0.000125363
rs155106	2	182351352	T	G	0.000226376
rs438248	2	183589360	A	C	0.000543599
rs6708507	2	184391617	G	T	0.000759674
rs13013910	2	195519360	T	C	-5.13499e-06
rs1001250	2	201624818	T	C	-0.000279074
rs13021736	2	202115791	T	C	-0.000201533
rs72922790	2	202544452	C	T	-0.00144289
rs10221698	2	202939654	C	T	5.14622e-05
rs13389388	2	202951113	T	C	4.30247e-06
rs6709162	2	203098559	T	C	0.00100266
rs35212307	2	203765756	C	T	8.08209e-06
rs57718010	2	203840822	C	A	-0.000127463
rs72938315	2	204121063	G	C	0.00323926
rs7568824	2	208025957	A	C	-0.000930095
rs62192772	2	208903994	T	C	-0.000376883
rs7589926	2	210856658	A	G	-0.000308187
rs11685945	2	211485407	G	T	-0.00017271
rs1047891	2	211540507	A	C	0.00335414
rs1384399	2	213861301	G	T	-0.000311525
rs1441170	2	214033563	A	G	-0.00109859
rs828922	2	216956668	C	T	-0.000149148
rs6756590	2	217208571	T	C	4.38287e-05
rs918949	2	218674697	T	C	-0.000582299
rs10171839	2	219051314	A	G	-0.00047038
rs12987219	2	219144149	A	G	0.000640288
rs10187066	2	219514759	G	A	-0.00138866
rs1364697	2	220625929	A	G	-0.000121763
rs13033698	2	225799107	G	A	-0.000327574
rs2707537	2	227523774	T	C	-1.91258e-05
rs3828161	2	228882970	C	T	0.000367381
rs6719008	2	230286527	G	C	9.93791e-05
rs56887438	2	230924258	T	G	-0.00107718
rs4072149	2	233508677	C	T	0.000939993
rs72978168	2	233831478	T	C	0.000270092
rs1597944	2	234504098	T	C	0.0016837
rs11892031	2	234565283	C	A	-0.00463369
rs2602381	2	234584324	C	T	0.00288499
rs2070959	2	234602191	G	A	0.00903192
rs17862867	2	234622310	T	C	0.00398723
rs6755571	2	234627536	A	C	-0.0534007
rs34622615	2	234652308	T	G	0.0160981
rs4124874	2	234665659	G	T	0.0410064
rs3755319	2	234667582	C	A	0.0118545
rs887829	2	234668570	T	C	0.107389
rs6742078	2	234672639	T	G	0.0405452
rs4148325	2	234673309	T	C	0.0328455
rs11563251	2	234679384	T	C	-0.0218554
rs741160	2	234705389	G	A	-0.00088256
rs13425899	2	234726966	C	G	-0.00706737
rs62186696	2	235479732	T	C	-0.000460822
rs67583703	2	235530367	A	G	9.88204e-05
rs2380262	2	235632999	G	A	0.000532981
rs9789458	2	235806038	T	C	0.0003178
rs7557171	2	236491704	C	T	-0.00015293
rs13030264	2	236500423	G	A	-0.000174196
rs6746529	2	238487353	C	G	-0.000251283
rs4852009	2	239955651	C	T	-0.00143486
rs1868317	2	239958079	T	C	-3.08298e-05
rs566435	2	240122344	G	T	-0.00111791
rs1996511	2	240741278	C	T	0.000170756
rs12618573	2	240843638	A	G	0.000948524
rs6135141	20	74347	A	G	0.00050759
rs416096	20	241366	A	G	-0.000209999
rs4815112	20	283877	C	T	0.000845418
rs2422801	20	2599043	A	G	-0.00114219
rs374995	20	5053808	G	A	-0.000681245
rs11698104	20	6653623	A	G	-0.00014073
rs6054906	20	7294903	A	G	-0.00010535
rs6055061	20	7474977	C	T	-0.000140281
rs6038861	20	7499209	T	G	-0.000151435
rs35480505	20	8384114	A	G	0.000697045
	20	10633237	A	G	-0.000114393	variant_id=Affx-16339183
rs6040055	20	10633313	C	T	-0.000847038
rs6078720	20	12666256	C	T	3.60675e-05
rs6041860	20	13083118	T	C	-0.000207587
rs2423854	20	14915051	T	C	-3.62832e-05
rs6044081	20	16513342	G	A	-0.000212292
rs6034850	20	17536869	T	C	2.46881e-05
rs6044953	20	17669186	A	G	3.24041e-05
rs2618566	20	17844684	T	G	0.000985679
rs2745865	20	17847735	C	T	0.000353773
rs761248	20	17848206	G	T	0.00258204
rs6045079	20	17891945	C	T	7.54742e-06
rs6105852	20	17955153	A	G	0.000582214
rs6081295	20	18663947	A	G	0.000832668
rs1106525	20	18981314	T	C	0.000281662
rs1570159	20	19816447	A	G	-0.00022594
rs2424260	20	20113150	A	G	-4.03968e-05
rs6081901	20	20144772	A	G	0.000862318
rs6035613	20	20356386	T	C	-0.000154047
rs4815025	20	21142523	G	C	-0.00210931
rs73104320	20	23661479	A	G	0.00158587
rs6037043	20	25144017	A	C	-0.00010362
rs35735333	20	25337205	G	T	7.54595e-06
rs6076347	20	25398790	A	G	0.000477653
rs6061152	20	30660621	C	T	-3.74374e-05
rs6061185	20	30731472	C	A	-0.000339645
rs2424922	20	31386449	C	T	-0.00136004
rs6142206	20	33212055	A	G	-0.000539825
rs143384	20	34025756	G	A	0.000455891
rs2236164	20	34097353	C	T	0.00111489
rs738703	20	34190699	T	C	-0.0012229
rs35851525	20	36811306	A	G	0.000992843
rs11699506	20	38529792	G	A	-0.00176182
rs2207132	20	39142516	A	G	-0.00175268
rs6072144	20	39414310	G	T	-0.000298996
rs6102233	20	39589222	T	C	-0.000286378
rs2076575	20	39720830	G	A	9.02089e-05
rs17265513	20	39832628	C	T	-0.00159449
rs6129800	20	39914030	A	G	0.000660654
rs4812663	20	41609114	T	G	-0.000839475
rs4450678	20	41718596	T	C	0.000264543
rs1324152	20	41950705	C	T	-0.000120942
rs6017165	20	42384469	G	A	0.000101506
rs6073222	20	42477084	T	C	4.65441e-05
rs4812772	20	42579051	C	T	0.000411572
rs2143495	20	42693650	G	A	0.000450954
rs1800961	20	43042364	T	C	0.00391546
rs371927	20	43263036	A	G	-0.000410503
rs2425895	20	45336587	G	A	0.00101808
rs6124946	20	45748290	A	G	-9.51526e-05
rs13043637	20	46125266	C	T	1.8005e-05
rs13040335	20	46216507	T	C	0.000617995
rs2281279	20	46290250	C	T	0.000120595
rs11697875	20	46832936	C	T	0.000430296
rs6012503	20	47251852	G	A	-0.000151716
rs487486	20	48211250	G	C	-9.57914e-05
rs2769977	20	48527464	C	T	0.000910163
rs6067324	20	48642336	C	T	0.00120138
rs6020445	20	48939863	G	A	-0.00136511
rs6067653	20	49743171	T	C	0.000764088
rs2426407	20	50652937	C	T	-5.65644e-05
rs6064011	20	52465203	C	G	-0.000110068
rs290405	20	52710392	G	A	-0.00077327
rs158561	20	52730530	C	T	-0.000123611
rs159125	20	53620586	T	C	0.00131606
rs6127795	20	55150152	G	A	-0.000200229
rs6064572	20	56179422	A	C	2.75578e-05
rs3746405	20	56821127	G	A	-0.00128788
rs13045071	20	58162908	G	A	0.000351466
rs6128674	20	58302191	A	G	0.000201005
rs6089643	20	60662814	A	G	0.000693171
rs6090307	20	61841612	T	C	0.000511851
rs34331917	20	62007620	C	T	0.000854842
rs5019252	20	62378349	T	C	-0.000484661
rs11910130	21	15592343	G	A	0.000219892
rs980669	21	15675988	G	A	-2.19877e-05
rs2822903	21	16126012	T	C	0.000113436
rs2822908	21	16137349	G	A	-0.000259575
rs2823161	21	16593184	T	G	-0.000128581
rs2823166	21	16594849	A	G	-0.000567806
rs1040360	21	16792056	G	T	-9.87287e-06
rs34814096	21	16798616	G	T	-0.000444321
rs2823389	21	16992940	A	G	5.00821e-05
rs2823662	21	17593061	G	A	0.000755548
rs2824483	21	19139775	C	T	0.000114183
rs2825265	21	20373020	T	C	-0.000965262
rs2825576	21	20802904	T	A	9.58763e-05
rs13050854	21	23362256	G	A	-0.000257413
rs2827671	21	24027566	G	A	-2.37727e-05
rs2829910	21	27168049	G	T	0.000365129
rs34635509	21	28784491	A	G	-0.000290991
rs17671107	21	29396230	T	C	-5.96012e-06
rs2831380	21	29406365	T	G	9.81419e-05
rs407712	21	30722531	A	G	0.00124466
rs2300341	21	32602406	C	A	4.96889e-05
rs28727564	21	33394784	T	C	-9.73806e-05
rs928282	21	36433963	T	C	-0.000352618
rs743420	21	37387402	G	A	0.000733126
rs2835314	21	37568703	G	A	0.00102061
rs8128041	21	40319195	A	G	-0.000257642
rs2183573	21	40574305	G	A	-0.000590026
rs2837029	21	40800371	T	C	0.000346499
rs28548447	21	42844238	A	G	-0.000268862
rs8130911	21	42887890	G	A	-0.000210834
rs7279279	21	43363109	A	G	0.000155835
rs2839523	21	43870045	A	C	-0.000338854
rs162348	21	44913747	T	C	0.000113096
rs4819388	21	45647421	C	T	0.000292247
rs2741985	21	45711867	C	T	-4.5021e-05
rs9976073	21	45721710	C	T	-0.00059378
rs9980195	21	46268783	C	T	-9.69334e-05
rs2235133	21	46321172	T	C	3.54285e-05
rs35934861	21	46321207	A	G	0.00049873
rs2838762	21	46487831	C	A	0.000327026
rs446763	21	47371484	G	A	-3.77531e-05
rs9606682	22	17791564	C	T	-0.000204093
rs181408	22	18235305	C	T	-5.60856e-05
rs2016108	22	18915963	A	G	-0.000232078
rs712964	22	19156117	C	T	-9.12005e-06
rs5993810	22	19685895	C	T	-0.000323804
rs5993830	22	19773308	C	T	0.000240551
rs4680	22	19951271	A	G	-0.000164989
rs5759831	22	21012438	C	A	0.00068064
rs463426	22	21809185	C	T	3.66921e-05
rs396913	22	22039863	C	A	-0.000482535
rs9611215	22	22552919	T	G	2.30489e-05
rs66569843	22	23656148	G	T	-0.000128425
rs131433	22	23933452	C	T	0.000640305
rs5751777	22	24267047	T	C	8.99809e-05
rs5760176	22	24402321	A	G	0.000496748
rs4822549	22	25231422	A	G	-9.11379e-05
rs134967	22	27557929	G	A	-0.000188226
rs546339	22	27628151	C	G	0.000176474
rs5997301	22	28166402	G	C	-0.000373658
rs738722	22	29130012	C	T	0.00276718
rs10854810	22	29375026	T	C	-0.000325441
rs134583	22	29465677	T	C	5.40076e-05
rs134620	22	29478760	C	T	6.54999e-05
rs6006108	22	29762240	A	G	-6.24842e-05
rs9608851	22	30610546	C	T	-0.000871909
rs9606709	22	30653162	C	T	-0.00022276
rs7289941	22	31884405	C	T	0.000217633
rs86487	22	34022284	A	G	-0.00015884
rs2157153	22	34296093	C	A	-0.000227324
rs9607215	22	35368333	T	C	0.000507032
rs4821419	22	35993783	A	C	-0.000198585
rs132617	22	36533785	T	C	0.000466448
rs1569488	22	36965284	C	T	-0.00038312
rs5756255	22	36998907	T	C	-0.000131329
rs2235321	22	37462926	A	G	0.000957074
rs4820268	22	37469591	A	G	0.000485673
rs2413450	22	37470224	C	T	0.00318904
rs228918	22	37506680	C	T	-0.000988158
rs5750383	22	37520225	G	A	-9.5268e-06
rs743778	22	37551751	T	C	-0.000478714
rs139843	22	38273303	G	T	5.88745e-05
rs9466	22	38273749	C	T	0.000625441
rs66500630	22	38482352	G	GTGCGGGAGCGGGACTGGCCATCCCAGTACTCCGAGGGTGCTA	4.52856e-05
rs196059	22	38823136	C	T	0.000185843
rs4821788	22	38848204	G	A	0.000508152
rs760484	22	39213489	C	T	-3.89301e-05
rs11806	22	41166135	G	A	-0.00127325
rs11703267	22	41646738	G	A	-7.6099e-05
rs2076198	22	41929175	G	T	-0.000249204
rs7291082	22	42147179	A	G	0.000969001
rs5996094	22	42347060	C	T	-2.04002e-05
rs11703700	22	42877543	A	G	5.51222e-05
rs34091628	22	43120111	T	C	0.00130658
rs9611885	22	43159948	T	C	-0.00139166
rs738409	22	44324727	G	C	0.0043561
rs5764473	22	44424649	C	T	2.50327e-05
rs2401520	22	44429604	T	G	-0.000474541
rs5767572	22	47599916	T	C	0.000543807
rs11704333	22	48688124	T	C	0.000381416
rs2187753	22	49684580	A	G	-0.000505254
rs1056688	22	50881796	G	C	0.000268626
rs134975	22	50936324	C	T	-0.00015095
rs739365	22	51140316	T	C	9.34758e-05
rs2729124	3	1122130	G	A	-9.23024e-05
rs3772350	3	1250823	C	T	-5.46701e-05
rs34923682	3	1803742	A	G	9.37752e-05
rs1183599	3	2260354	G	T	-0.000309239
rs1400209	3	2883161	G	A	0.000290519
rs9848713	3	10425136	C	T	-0.00166153
rs3774155	3	10447146	T	C	-0.000174788
rs454180	3	11227149	T	C	-3.78115e-05
rs346089	3	11234717	T	C	-0.000859804
rs13066322	3	12269266	T	C	0.00152575
rs1175541	3	12465488	A	C	0.00160992
rs1152003	3	12477055	C	G	0.000200391
rs796291	3	12521571	A	G	0.000278193
rs2242023	3	13670481	G	A	-0.00109844
rs6783585	3	13693546	C	T	-6.66935e-05
rs900187	3	14306115	T	G	9.26532e-05
rs294603	3	14831250	T	C	-6.5957e-05
rs294610	3	14843159	A	C	-0.00027004
rs1287467	3	15311325	G	A	-8.8584e-05
rs7651039	3	15648004	C	T	-0.000321459
rs2470549	3	15737698	C	T	0.000125174
rs6796868	3	17003529	G	A	0.00182125
rs9310562	3	18433966	C	T	0.000288128
rs17010996	3	22234702	G	A	0.000744036
rs1494223	3	22359166	T	C	0.00012153
rs1667737	3	24224118	T	C	0.000155016
rs1505307	3	24343330	C	T	0.00080959
rs35009785	3	25515820	T	C	0.00059055
rs73149363	3	27265394	A	C	0.000474094
rs683503	3	27348094	T	C	0.00131043
rs3755652	3	27472936	T	C	8.86341e-06
rs2371108	3	27757018	T	G	-2.81165e-05
rs7627710	3	27823887	A	G	-0.000514575
rs7641491	3	28343334	G	A	-0.000176835
rs4131727	3	30476636	C	G	-0.000272831
rs9842598	3	31716325	G	A	0.000208988
rs6785222	3	31726603	G	A	-4.2352e-05
rs12491564	3	31859962	T	C	5.56277e-05
rs11707759	3	32601229	C	T	-0.000398626
rs4909014	3	32839607	T	C	0.000196279
rs7613051	3	33065339	A	G	-0.000534922
rs1376015	3	35299746	C	T	0.000451511
rs13068896	3	36345769	G	T	-0.000174709
rs10510683	3	36361555	A	G	-8.91454e-05
rs1876473	3	36823138	T	C	-0.00121561
rs2844405	3	37833847	G	C	6.56844e-05
rs2073712	3	38156325	A	G	0.000427897
rs1996097	3	39587537	C	T	0.000167596
rs33483	3	42417576	T	C	0.000454024
rs16810	3	42571729	C	T	-0.000110975
rs7615747	3	46731524	G	A	0.000791651
rs724448	3	46935734	C	A	-0.0010767
rs13092573	3	46988561	T	C	-0.000337965
rs6780013	3	47452118	A	G	8.26331e-06
rs12487736	3	47459679	T	C	-0.000413409
rs34170328	3	48021282	T	C	0.000215872
rs922075	3	48489398	G	A	0.00107068
rs3087866	3	49054692	C	T	-0.000854294
rs11130199	3	49538799	C	T	-0.000471368
rs758801	3	52536308	C	A	-0.000581958
rs7428777	3	54579051	G	A	0.000130301
rs667603	3	55473839	C	T	-0.000509746
rs17062524	3	60212766	C	G	1.49997e-05
rs1007555	3	62199471	T	G	1.12322e-05
rs6764278	3	63665132	T	C	0.000236829
rs161657	3	64114732	T	C	-0.000217924
rs9837159	3	64438044	A	G	-1.78718e-05
rs9845839	3	65831785	A	G	-1.62556e-06
rs1495452	3	65834076	A	G	6.08214e-06
rs6805563	3	69879323	A	G	-4.81533e-05
rs34552401	3	70950691	G	A	-0.000788145
rs17008402	3	71300567	G	A	0.000476716
rs7636827	3	73151050	C	T	0.000448655
rs3845869	3	73435210	T	C	0.000491888
rs35578703	3	73826661	A	G	-0.000545102
rs13070570	3	78260138	G	A	-0.000162472
rs34947167	3	82268450	A	G	-0.000352739
rs1461158	3	98333868	G	A	-0.000348647
rs9811305	3	98499212	A	G	0.00038304
rs9809939	3	102589205	C	T	-9.74844e-05
rs6768207	3	108024901	C	A	-0.000355188
rs34944759	3	112790111	G	A	-0.000161032
rs867636	3	114462942	C	T	0.00167673
rs4855890	3	116712193	A	G	-0.000170255
rs705240	3	118457615	T	C	-2.43948e-06
rs12638973	3	119684827	T	C	-0.000277731
rs7616785	3	122072879	G	A	0.000986141
rs9851180	3	122259606	C	T	0.000123513
rs2332285	3	122288210	A	G	0.000218654
rs641189	3	124233651	G	A	0.000148563
rs13087377	3	124352135	G	T	0.000133716
rs1708320	3	124403275	A	G	2.89835e-05
rs4679311	3	126669726	A	G	0.000543718
rs7578	3	127408239	A	G	-2.86165e-05
rs73205309	3	127561222	A	G	-3.99667e-05
rs2734046	3	128292213	G	A	9.29874e-05
rs11921187	3	133551642	C	T	-0.000508774
rs75529866	3	134579672	A	G	0.000834232
rs4894291	3	135235742	C	T	0.000174323
rs645040	3	135926622	T	G	-0.0072905
rs684773	3	135956305	C	A	-0.00632039
rs71630059	3	136581611	A	G	0.000138255
rs9833186	3	138716224	C	T	-0.000162178
rs9857275	3	141078188	A	C	3.91618e-05
	3	141081497	GA	G	0.000233029	variant_id=Affx-21288575
rs724016	3	141105570	G	A	0.000487252
rs4441632	3	141592658	C	T	-0.000357047
rs73233892	3	141832683	A	G	-0.00169124
rs9289642	3	141871000	G	A	-0.000253929
rs2707975	3	142611657	G	A	0.000676493
rs9862119	3	143022141	G	T	-3.85308e-05
rs2864424	3	145530342	G	C	0.000297141
rs342923	3	146290871	G	A	-0.000239832
rs6773861	3	146729951	C	A	0.000136396
rs7648577	3	147440914	C	T	-0.000223023
rs6791286	3	147945521	C	T	6.94965e-05
rs62276205	3	149007351	G	A	0.000292879
rs1868673	3	150187314	C	A	-0.000338579
rs3821665	3	151133816	A	G	-0.000143534
rs13059175	3	152062241	T	C	0.000566157
rs9810442	3	155038816	C	T	-0.000186304
rs35388278	3	158566999	G	T	0.000525629
rs11921535	3	167460383	A	G	0.000298442
rs4955780	3	167636076	T	C	0.000413603
rs1357282	3	167821883	A	G	2.69473e-06
rs12493816	3	168931496	G	A	0.000265808
rs784285	3	168967606	A	G	0.000551879
rs1918974	3	169165888	T	C	0.000299635
rs9850919	3	169177924	T	C	-0.000266546
rs1997061	3	170032677	T	C	0.000724878
rs13063927	3	170582888	T	C	-3.48449e-06
rs5400	3	170732300	A	G	0.00221513
rs61791116	3	170763511	A	G	7.19671e-06
rs2124147	3	171395468	G	A	0.000165812
rs4378993	3	171459180	C	T	0.00021772
rs3934620	3	171510238	T	C	0.00047974
rs937511	3	171816001	C	A	-0.000821661
rs13079726	3	172180433	C	T	-0.00152405
rs1980298	3	173310633	C	G	-0.000115042
rs56329031	3	178815528	A	G	0.000494912
rs6770147	3	179061586	G	A	-3.96416e-05
rs6804758	3	179070454	T	C	-0.000195249
rs11709481	3	179545382	A	G	0.000391339
rs1558797	3	181466890	G	A	0.000292515
rs2290724	3	182215440	C	T	0.000512649
rs550946	3	182581787	G	A	-0.000584114
rs522838	3	182882530	C	G	0.00047353
rs720390	3	185548683	A	G	0.00144731
rs7648336	3	185949248	A	C	0.000210018
rs5001409	3	186735690	C	A	0.00059256
rs17040	3	186937568	G	A	-0.000206652
rs9810106	3	187632238	C	G	0.000313022
rs710580	3	189809163	A	C	0.00015538
rs6791279	3	193916237	G	A	-4.88616e-05
rs6797160	3	194850659	G	A	-0.000251954
rs869984	3	195341037	A	G	-7.50411e-05
rs35845795	3	195652647	A	C	0.000868152
rs28651009	3	195864396	C	T	-0.000227342
rs9867609	3	195889626	C	T	-0.000388414
rs4916506	3	195936702	T	C	-0.00156726
rs6785339	3	196054439	G	T	-7.69608e-05
rs9860931	3	196096451	T	C	-0.000123462
rs9837291	3	196230564	C	G	-0.0014648
rs73219680	3	196316604	C	A	3.83464e-05
rs12718037	3	196426606	G	T	6.26566e-05
rs843541	3	196475750	G	A	0.000285691
rs9873112	3	196519531	T	C	6.86197e-05
rs6583177	3	196549742	G	T	-0.00140468
rs10001249	4	1535004	A	G	-0.000395459
rs28537274	4	3853668	A	G	-0.000558158
rs13123412	4	5061373	T	C	0.000559648
rs11727834	4	6352274	G	A	-0.000335428
rs4565150	4	6517066	C	T	0.000555426
rs17796902	4	6868495	C	A	-0.000340114
rs9999662	4	7424945	A	C	-6.05132e-06
rs886378	4	7689152	C	A	0.000375729
rs11737358	4	8214173	T	C	-8.69455e-05
rs7436874	4	8650824	T	C	-5.9837e-05
rs4484300	4	10145794	A	G	1.16811e-05
rs10020891	4	10387559	A	C	-0.000494457
rs2865155	4	11628238	G	A	0.000170122
rs4698412	4	15737348	A	G	-0.000256338
rs4147042	4	18840158	A	G	-5.79024e-06
rs6820674	4	20600314	G	A	0.000966064
rs28587638	4	23730660	C	T	0.000470056
rs759245	4	25058232	G	A	0.00129465
rs10517086	4	26085511	A	G	-0.000831259
rs4487325	4	28088454	G	A	0.00080859
rs10009905	4	28210812	C	T	1.73918e-05
rs7687443	4	30579183	A	G	0.000232253
rs11941101	4	30582711	G	A	0.000404892
rs437943	4	35372098	C	T	-0.000497593
rs10010285	4	36011362	T	C	0.000677595
rs4586959	4	37417390	A	G	-0.00017147
rs12142	4	37612526	A	G	0.000280248
rs28433701	4	38314714	A	C	-0.000744625
rs12507197	4	38663660	C	T	0.000118257
rs902136	4	38880313	A	C	0.000605985
rs2711976	4	39034786	C	G	0.000426465
rs33968162	4	39403731	T	C	0.000153184
rs17438829	4	39526467	G	T	-3.46905e-05
rs7689954	4	40451394	C	T	-0.000409031
rs2465545	4	40862338	G	A	-4.92186e-05
rs56010156	4	41049219	C	A	-8.30373e-05
rs55981721	4	41348998	G	A	0.000861469
rs7656858	4	55492690	T	C	9.38719e-05
rs2537864	4	55511017	C	T	0.000313761
rs9993675	4	56243522	A	G	1.23719e-05
rs11932595	4	56323597	G	A	0.000482526
[truncated: 1,121 more rows]
