# Supplementary material for: Assessing Association Between Circulating Bilirubin Levels and the Risk of Frailty: An Observational and Mendelian Randomization Study
Source: J Cachexia Sarcopenia Muscle. 2024 Nov 25;16(1):1–11. doi: 10.1002/jcsm.13642 (PMC11670173; doi:10.1002/jcsm.13642)
Supplement: Supplementary file 3 — Table S3 Genetic variants used to construct weighted genetic scores for direct bilirubin. [file JCSM-16--s001.xlsx]

## Sheet: PGS000697
Supplementary table 2 Genetic variants used to construct weighted genetic scores for direct bilirubin
###PGS CATALOG SCORING FILE - see https://www.pgscatalog.org/downloads/#dl_ftp_scoring for additional information
#format_version=2.0
##POLYGENIC SCORE (PGS) INFORMATION
#pgs_id=PGS000697
#pgs_name=snpnet.Total_bilirubin
#trait_reported=Total bilirubin [umol/L]
#trait_mapped=bilirubin measurement
#trait_efo=EFO_0004570
#weight_type=BETA
#genome_build=hg19
#variants_number=1159
##SOURCE INFORMATION
#pgp_id=PGP000128
#citation=Sinnott-Armstrong N et al. Nat Genet (2021). doi:10.1038/s41588-020-00757-z
#license=Creative Commons Attribution 4.0 International (CC BY 4.0)
rsID	chr_name	chr_position	effect_allele	other_allele	effect_weight	variant_description
rs263526	1	2173504	C	T	0.000765967
rs6702935	1	3732707	C	T	4.21219e-05
rs2130621	1	4355468	A	G	0.000324785
rs12731208	1	6676485	G	T	-0.00118268
rs6687430	1	10633245	A	G	0.000126156
rs11121663	1	11024395	C	T	0.000148014
rs6541010	1	11973842	G	A	-0.000312751
rs6669030	1	15353101	A	G	0.000640231
rs1497406	1	16505320	G	A	3.6956e-05
rs4920564	1	19179104	T	G	-0.000559897
rs28497538	1	19205672	G	T	-0.000675085
rs562496	1	20856246	A	G	2.97875e-05
rs3026797	1	21673934	T	G	-0.000373783
rs12032524	1	22991921	G	A	-0.000183172
rs1293259	1	25695835	A	G	-0.000559018
rs35543461	1	25811488	A	G	0.00124759
rs7552060	1	26731940	A	G	-0.000125171
rs190737	1	26899444	A	C	-8.88814e-05
rs678849	1	29145188	T	C	0.000296878
rs292809	1	34046066	G	A	0.000178651
rs11264141	1	35303483	T	C	-0.000149382
rs218428	1	37544223	G	A	0.000253819
rs17465651	1	38418496	T	C	-0.000192815
rs4660293	1	40028180	G	A	-0.00328793
rs479493	1	41567202	A	G	-0.00038127
rs3014238	1	46090214	G	A	-0.000230806
rs6666763	1	46436451	A	C	2.14026e-06
rs835342	1	53064034	A	G	-0.000898388
rs11207422	1	59647365	C	T	0.000165046
rs10889338	1	62984897	T	C	-0.00225337
rs6682423	1	63171063	T	C	0.0011843
rs7531110	1	65937065	T	G	-0.000498272
rs17412403	1	65942266	C	T	-0.000362434
rs1171265	1	66003252	G	A	-8.2022e-05
rs6700896	1	66089782	T	C	0.000162139
rs1892534	1	66105944	T	C	0.00152311
rs12035067	1	79541190	A	G	9.21014e-05
rs59411520	1	88472560	C	T	-0.000352304
rs1055654	1	94007922	C	A	-2.71823e-05
rs7554283	1	98500045	C	G	0.000136811
rs2335077	1	107573565	G	A	-0.00359149
rs140584594	1	110232983	G	A	0.00189765
rs11101992	1	110266754	C	A	-2.99144e-05
rs197412	1	112308953	C	T	-0.00026672
rs351370	1	113054659	T	C	1.7815e-05
rs56267751	1	120656523	C	T	-6.45674e-05
	1	150727539	A	G	-0.00100095	variant_id=Affx-5303414
rs11548104	1	153587308	T	C	-0.000382519
rs10797096	1	153640665	A	G	-0.000560142
	1	154426970	C	A	0.00205699	variant_id=Affx-5389777
rs9427104	1	154589232	T	C	0.00307259
rs11264529	1	156679345	G	A	0.000115956
rs3806415	1	156698265	T	C	0.00168785
rs1998977	1	156804121	C	T	-0.00025969
rs857725	1	158607935	G	T	-0.000146279
rs857721	1	158612548	A	T	-0.00865187
rs12121021	1	161655516	T	C	-1.54962e-05
rs471326	1	165896885	G	C	0.000271425
rs59760198	1	172167002	T	C	0.00035932
rs4650994	1	178515312	A	G	0.000187914
rs357065	1	180225223	C	A	0.000271912
rs7554987	1	183889607	C	T	-0.0002492
rs4651434	1	188076020	C	T	0.000332891
rs6428460	1	198377460	T	C	-0.00067333
rs6684332	1	199150453	T	C	0.000310345
rs10920362	1	202183308	T	C	0.000669544
	1	202266607	CT	C	0.00288968	variant_id=Affx-52322815
rs2821217	1	203538486	T	G	-1.75029e-05
rs12142770	1	204239527	A	G	0.000305615
rs10736846	1	204353050	G	A	5.87861e-06
rs1999131	1	205418134	G	A	0.000135719
rs11240547	1	205632932	G	A	0.000894628
rs4500383	1	212391596	T	C	-4.03631e-05
rs6540789	1	213611635	A	G	-0.000100781
rs12025349	1	213940781	T	C	-0.00191851
rs4100655	1	216136197	T	G	-0.000357673
rs2642438	1	220970028	G	A	0.00208975
rs2807835	1	220971048	T	G	0.00284754
rs2642442	1	220973563	T	C	0.000266373
rs61830291	1	221001142	C	A	0.000387949
rs526936	1	234852204	A	G	0.00440333
rs514230	1	234858597	T	A	0.0021588
rs2802954	1	235015126	C	A	-0.000431506
rs2841347	1	238953146	C	T	0.000285742
rs600901	1	241190066	A	G	0.00010154
rs12239046	1	247601595	C	T	-0.00232802
rs17134592	10	5260682	G	C	0.00197057
rs10905535	10	9285981	G	C	0.000761932
rs478911	10	13144281	T	G	8.54035e-05
rs11592088	10	13780423	G	A	-0.000124825
rs10904645	10	15984035	A	G	0.000292816
rs11254413	10	17204187	A	G	0.000103126
rs597837	10	21302821	C	A	-7.21322e-05
rs10741012	10	23185714	A	G	5.64734e-05
rs7908843	10	23354253	T	C	-0.000322734
rs2992315	10	26709005	G	T	0.000128378
rs10829275	10	27836034	C	T	-0.000860415
rs2797128	10	32050944	G	A	0.000308698
rs7899396	10	47695269	G	A	-0.000179867
rs7899683	10	48326282	G	A	0.000137117
rs11599426	10	50568273	C	T	0.000274928
rs4934999	10	52484993	C	T	0.000352613
rs1935	10	64927823	G	C	-0.00793667
rs10740118	10	65101207	C	G	-0.000128807
rs10740134	10	65315433	C	T	-0.000360672
rs10822184	10	65337153	C	T	-0.00372916
rs12359891	10	71005580	G	A	-0.000356652
rs11819086	10	71058014	T	C	-0.000626404
rs16926246	10	71093392	T	C	0.0195157
rs7909192	10	71124228	G	A	-0.000752725
rs2616061	10	71363391	T	C	0.0004089
rs11000980	10	76068817	G	A	0.00027555
rs11595891	10	80861077	C	T	-0.000233273
rs10740498	10	81147948	G	A	-0.000131322
rs1236816	10	89684214	A	C	-0.000119779
rs954439	10	91066460	A	T	0.000205452
rs11186829	10	93871218	G	A	-0.000367359
rs7086285	10	94176088	C	T	0.00070426
rs1326330	10	94695555	A	G	-0.000528247
rs7922067	10	94819606	A	G	-0.00159453
rs2068888	10	94839642	A	G	0.00949932
rs72815193	10	94963391	G	A	-0.000261557
rs7099229	10	96134685	A	G	-0.000422865
rs12772169	10	96405329	T	C	-0.00225551
rs12777823	10	96405502	A	G	-0.00157223
rs11188872	10	98404054	T	C	8.30997e-05
rs1885301	10	101541053	G	A	0.000799013
rs4919418	10	101792441	C	A	-0.000445493
rs17729876	10	101999746	A	G	-0.000916075
rs10883756	10	104400112	C	T	-9.61687e-05
rs11192110	10	106296812	T	C	-0.000322018
rs2864024	10	106315243	C	T	0.000539481
rs11194252	10	110507198	T	C	0.000312388
rs2255141	10	113933886	G	A	-0.00064215
rs2792751	10	113940329	C	T	-0.00349098
rs17129638	10	113981435	C	T	-0.000151675
rs2419616	10	114048030	T	C	-0.00101581
rs3127106	10	115405615	C	T	0.000134109
rs2184898	10	119418104	A	G	0.000162047
rs1886606	10	119522856	G	A	-0.00105624
	10	122860694	T	C	-0.00567271	variant_id=Affx-2640174
rs10886852	10	122868596	T	C	0.000335023
rs2254069	10	122875589	A	G	-0.00233814
rs2288336	10	123246612	A	G	9.36183e-05
rs4750773	10	131583388	A	G	-1.10795e-05
rs7075670	10	134114599	G	A	-0.000286985
rs10776668	10	134862552	G	A	-7.20884e-05
rs10902265	11	1003642	A	G	1.19948e-05
rs12365382	11	1454487	T	C	0.000305669
rs11031261	11	1531055	A	G	0.000191565
rs3817197	11	1906174	A	G	0.000762784
rs10743152	11	2195981	C	T	0.000307346
rs11042978	11	2198418	T	G	0.000252185
rs10766439	11	2893867	G	A	0.00028288
rs390266	11	2919469	A	G	3.4633e-05
rs1661052	11	2942593	A	G	-0.0118075
rs10766501	11	2990036	A	G	0.00239012
rs11030639	11	4039056	G	A	-0.000237048
rs11036868	11	5352500	C	T	5.66453e-05
rs11038546	11	5671623	C	A	-0.000156017
rs10838525	11	5701001	T	C	-0.00080918
rs11601507	11	5701074	A	C	0.00182853
rs11040938	11	6654613	G	A	-0.0012827
rs7105754	11	9113474	C	T	-3.1896e-06
rs11042454	11	9661603	A	G	0.000214834
rs415895	11	9769562	G	C	0.00381569
rs11042811	11	10473889	T	C	0.000426886
rs1065052	11	10555589	G	A	-0.000297479
rs11022762	11	13335926	T	C	0.000149098
rs7947951	11	13356030	G	A	-0.0059775
rs10766302	11	16237468	T	C	-0.000949148
rs1064074	11	17519742	G	C	0.000243517
rs11031146	11	30630607	A	G	-8.62038e-05
rs4756359	11	32938165	G	A	-5.4368e-05
rs4442529	11	33060544	C	T	-4.28979e-05
rs1064005	11	33065394	T	C	-8.0819e-05
rs16928518	11	36220342	C	T	0.000396569
rs1783983	11	57420780	C	T	-4.19912e-05
rs11229170	11	57705936	C	T	4.52404e-06
rs4246215	11	61564299	T	G	-0.00124418
rs174548	11	61571348	G	C	-0.00314696
rs1151488	11	65371604	C	T	-0.000339245
rs655089	11	69448575	G	T	-0.000740169
	11	72946020	T	C	-0.000358374	variant_id=Affx-5881600
rs499974	11	75455021	A	C	0.00594007
rs636041	11	77586409	A	G	-9.38106e-05
rs10792830	11	85838808	A	G	-0.000101172
rs576597	11	94872372	T	C	9.89543e-05
rs10831311	11	94882279	C	A	-8.56743e-05
rs11606890	11	100471466	C	A	0.000130446
rs10894995	11	100507404	A	G	-0.000510544
rs11568818	11	102401661	C	T	-0.000162822
rs528205	11	105719522	T	G	0.000178418
rs746463	11	109995944	T	C	-0.00042692
rs4415806	11	111287157	C	T	0.000786316
rs7124407	11	111795085	G	C	-0.000142724
rs61903075	11	113552469	A	G	-0.000492083
rs3758987	11	113775275	C	T	-0.00202597
rs35092495	11	113958142	G	GT	-0.000373402
rs964184	11	116648917	C	G	-0.00667915
rs480801	11	117512831	T	C	-0.000288688
rs643788	11	118967758	C	T	0.000152943
rs643423	11	119043656	T	C	0.0002063
rs45535039	11	119060963	C	T	0.00092559
rs7941030	11	122522375	C	T	-0.000878114
rs10892881	11	122553588	A	C	-0.000828225
rs1784315	11	126798580	A	G	-0.000248727
rs35043449	11	128201619	C	T	-0.000162823
rs7139082	12	7256639	G	A	-6.61815e-05
rs2066827	12	12871099	G	T	-0.000698025
rs7954210	12	14548314	C	A	-0.000583182
rs4762975	12	20751526	G	A	-0.00029096
rs4762670	12	20907111	A	C	-0.00455477
rs4762786	12	20952032	A	C	-0.0111541
	12	20968669	AG	A	0.00399514	variant_id=Affx-52326999
rs1515770	12	20994744	G	A	0.00435625
rs4149117	12	21011480	G	T	0.00570011
rs10841679	12	21016375	C	T	0.00288483
rs34691116	12	21027327	T	C	0.0451566
rs11045585	12	21045694	G	A	-0.00228499
rs2417873	12	21166323	A	G	0.0201888
rs11045696	12	21205561	G	A	0.00354549
rs1910167	12	21206834	C	T	0.000288146
rs76737149	12	21235850	T	C	0.0393501
rs2306283	12	21329738	G	A	-0.0132789
rs11045819	12	21329813	A	C	-0.0521033
rs4149056	12	21331549	C	T	0.0375739
rs11045879	12	21382619	C	T	0.0223626
rs78178574	12	21396659	T	G	-0.0199116
rs10505872	12	21472254	A	G	-7.25226e-06
rs4148978	12	21488675	T	C	-0.00121527
rs3764042	12	21489626	A	G	-0.000779312
rs4762707	12	21715049	A	G	0.00312636
rs12817156	12	24067456	A	G	-0.00033426
rs10842249	12	24118956	C	T	-2.00643e-05
rs1479508	12	25782002	C	T	6.45892e-05
rs10842591	12	25792213	C	T	0.000102919
rs1150992	12	32063507	A	G	0.000405015
rs11051970	12	32537488	T	G	0.00164002
rs10844648	12	33743099	A	G	-0.000608103
rs35117	12	46242195	A	G	0.000898059
rs2250010	12	47193818	T	C	-0.000397099
rs1990819	12	47667270	T	C	0.000553264
rs4760682	12	48512285	A	C	-0.00208018
rs303787	12	52236165	G	T	4.20446e-05
rs2638500	12	53224401	G	A	0.000487312
rs7133528	12	53275334	C	T	0.00108414
rs57281063	12	54660427	A	G	0.000274153
rs10876550	12	54712308	A	G	0.000454532
rs2657879	12	56865338	G	A	0.00273871
rs11172156	12	57705853	T	C	-0.000329522
rs1106766	12	57809456	T	C	0.000666982
rs2228226	12	57865821	C	G	0.000721203
rs10506474	12	66360274	C	T	-0.00113133
rs2193045	12	68534520	G	A	-0.00102282
rs4275668	12	94258196	C	T	-8.09389e-05
rs7959311	12	96869737	T	G	0.000527063
rs815894	12	96989344	G	A	2.02702e-06
	12	97021269	G	T	-4.46307e-05	variant_id=Affx-8761367
rs7309412	12	103073093	A	C	0.000761586
rs35769760	12	110517930	C	A	-0.000654281
rs3184504	12	111884608	C	T	-0.00399805
rs653178	12	112007756	T	C	-0.00665466
rs11065987	12	112072424	G	A	1.86634e-05
rs35444	12	115552437	G	A	-0.00147733
rs12830663	12	116918404	C	T	0.000107309
rs2089221	12	116991280	A	G	0.000310467
rs11615308	12	117009635	T	C	-6.82958e-05
rs7953249	12	121403724	A	G	0.00140985
rs2393791	12	121423956	T	C	0.000993807
rs28707600	12	122604658	G	A	4.47905e-06
rs10847689	12	122613000	C	T	0.000886698
rs7978353	12	122617989	G	A	0.000970188
rs7488857	12	122625212	G	A	0.000723318
rs7972875	12	122662775	T	C	-4.48587e-06
rs10846662	12	124860376	T	G	-0.000288168
rs10444467	12	128052636	C	T	8.78107e-05
rs36113170	12	128801170	T	A	0.000573568
rs7312076	12	130995621	G	A	0.000694053
rs11614702	12	133058157	A	G	0.000664285
rs2874196	13	22047405	T	C	5.26896e-05
rs11841562	13	22111521	A	C	1.36635e-05
rs1409032	13	24686133	A	G	-0.000257658
rs9508061	13	29141836	G	A	0.000169672
rs1928496	13	31012904	T	C	-3.54591e-05
rs73167313	13	31019580	T	C	0.000266283
rs1340485	13	63973759	G	A	4.58651e-05
rs9572687	13	71784621	G	A	-0.000240939
rs12866069	13	71809805	A	G	-0.000599469
rs4771309	13	99275314	T	C	-0.000256138
rs1328356	13	102443923	T	C	0.000136683
rs10851193	13	107335929	C	T	0.000543954
rs7333204	13	110861671	C	T	-0.000105668
rs9521732	13	111033821	A	C	0.000732856
rs9577380	13	112575568	C	T	5.04918e-05
rs4907504	13	112834895	A	G	-0.000574358
rs60451054	13	113329413	A	C	-0.00122773
rs873344	13	113462706	A	G	-0.000343398
	13	113479820	G	A	-0.000956425	variant_id=Affx-8994649
rs4907556	13	113529783	G	A	-0.000784853
rs1109630	13	114820990	C	T	0.000515301
rs8013143	14	23494277	G	A	-0.00034998
rs10162489	14	23824536	T	C	3.79647e-05
rs12884869	14	24851202	T	C	-0.000155353
rs11156732	14	32714300	C	A	0.000127981
rs10148530	14	37024488	G	A	2.1366e-05
rs7140586	14	50507257	T	C	0.0010269
rs6572911	14	53902415	C	A	-0.000621044
rs2656108	14	57376298	A	G	0.00137767
rs1152591	14	64680848	G	A	-0.000134032
rs12435857	14	64723525	A	G	-0.000279004
rs229587	14	65263300	T	C	-0.00224343
rs2333194	14	73767214	A	G	0.000146282
rs147537595	14	74015174	G	T	0.000258083
rs2287398	14	77809319	G	A	-6.60192e-05
rs7147672	14	82100245	C	T	-0.000133272
rs12884581	14	88784398	T	G	0.000276621
rs17184313	14	93102251	T	C	0.00107309
rs10134607	14	93129070	A	G	0.000617784
rs10147990	14	93703854	A	G	0.000259644
rs4905179	14	94795492	G	A	0.000555247
rs4555087	14	94943235	A	G	6.62075e-05
rs72703989	15	24106940	C	A	-5.25317e-05
rs17648976	15	27520442	G	A	-0.000193358
rs8032195	15	41448790	A	G	-0.000238928
rs522063	15	41476209	C	T	0.000642324
rs7166205	15	41514733	G	A	-0.00062796
rs7163788	15	41704789	G	A	-0.000636808
rs10046	15	51502986	A	G	-0.000270163
rs2414095	15	51524292	G	A	-0.000613025
rs2635387	15	57854670	A	G	-0.00031752
rs339969	15	60883281	A	C	-0.00507857
rs8030660	15	60897939	C	T	-0.000827267
rs7178424	15	62380259	T	C	-7.52141e-05
rs4502156	15	62383155	C	T	-0.000366314
rs1873147	15	63312632	A	G	0.000836865
rs8039242	15	63320508	T	C	5.14144e-05
rs11636917	15	63793873	C	T	0.00799204
rs429657	15	65813764	A	G	0.000238408
rs8038465	15	73978337	T	C	0.00225317
rs2472297	15	75027880	T	C	0.000683763
rs12904669	15	78536529	T	C	0.000619505
rs12442418	15	78559937	C	T	-0.000316439
rs3169166	15	78563103	C	A	0.000276245
	15	89859932	AC	A	-0.000111069	variant_id=Affx-12154105
rs11632348	15	90648046	A	C	0.000299257
rs2270132	15	91351868	C	A	0.00123608
rs8030082	15	97521191	T	C	-0.000329314
rs12591128	15	100762011	G	T	0.000126235
rs7185768	16	165781	A	G	-0.000430112
rs12719787	16	1146126	C	T	0.000233154
rs11865468	16	1184911	A	G	0.000666723
rs4558419	16	2438567	C	T	0.000369446
rs1058855	16	2821763	G	C	0.000190918
rs7205582	16	4231609	A	G	0.000812041
rs1386089	16	6174251	C	A	0.000167973
rs9924441	16	9047198	T	C	8.45399e-05
rs7189692	16	11676546	T	C	0.000361265
rs3198697	16	15129940	T	C	0.000833368
rs246221	16	16138322	C	T	-0.00109829
rs226008	16	21639322	G	A	-0.000100756
rs28449554	16	22733143	G	T	-0.000389119
rs209462	16	22777777	A	G	-0.000203117
rs12598321	16	26158567	T	C	-0.00031485
rs17582688	16	26452930	G	A	0.000822785
rs33957528	16	28307940	T	C	0.000142684
rs4787458	16	28531287	G	A	-0.00223608
rs7186852	16	30635659	G	A	-0.00108392
rs8050500	16	31404571	C	T	0.000290685
rs12927233	16	32137965	C	T	0.000382512
rs8058320	16	49695845	G	C	0.000130016
rs9940128	16	53800754	A	G	-0.00135131
rs1477196	16	53808258	G	A	-0.000243814
rs8044769	16	53839135	C	T	-0.000202035
rs56170216	16	68663830	G	A	0.000192913
rs9929218	16	68820946	A	G	-0.00102678
rs2288486	16	71513034	A	C	0.000406207
rs12708923	16	72020134	C	T	-4.42077e-05
rs2000999	16	72108093	A	G	0.00120419
rs12149192	16	73303535	G	T	0.000136887
rs7191665	16	74688948	G	T	0.000136199
rs7199469	16	77490075	G	A	-0.000618267
rs12918150	16	79432438	T	C	-0.00181008
rs17767419	16	79744548	T	C	-0.0031735
rs7186423	16	81257161	G	A	-0.00166706
rs6564851	16	81264597	G	T	0.000817483
rs12149297	16	81266811	C	T	0.000616677
rs12934922	16	81301694	T	A	0.000539457
rs2550733	16	81449060	G	A	0.00031869
rs4782863	16	83982460	G	A	-0.000445987
rs3803643	16	84208032	G	T	-1.79017e-05
rs247836	16	84580909	T	C	-0.000644699
rs8057854	16	85189600	C	T	0.00052587
rs12922031	16	85248848	G	T	0.00026039
rs7191038	16	85255452	A	G	1.11589e-05
rs16940202	16	86014241	C	T	-0.000286467
rs5024158	16	87005743	G	A	-2.16544e-05
rs11646542	16	88703061	T	G	0.000885868
rs8059048	16	88781040	G	A	0.000222968
rs2879906	16	88802494	A	G	1.06525e-05
rs9788969	16	88812250	C	T	0.000315449
	16	88853729	T	C	-0.00520131	variant_id=Affx-13430005
rs2132512	17	810559	A	G	2.2165e-05
rs4790859	17	1897820	G	A	-0.000355486
rs4315372	17	1912473	A	G	7.29559e-05
rs8066451	17	7273063	T	C	0.000142892
rs727428	17	7537792	C	T	0.001751
rs8073498	17	7569698	C	A	0.000301735
rs4321249	17	7795529	A	G	0.00132375
rs11650083	17	7847955	A	C	0.00129488
rs2779212	17	15876655	C	T	-0.00221911
rs35622628	17	16020028	G	A	-0.00102127
rs11650427	17	16158774	C	A	-0.000750754
rs1242484	17	17351643	T	C	0.000396406
rs941444	17	17693891	G	C	0.000353619
rs704	17	26694861	A	G	0.000236998
rs9904043	17	27000391	G	A	4.33637e-05
rs9914988	17	27183104	A	G	-0.00248369
rs968726	17	27194634	T	C	-0.00037767
rs60601900	17	33795698	T	C	-9.57144e-05
rs8067577	17	35088881	A	G	-0.000378237
rs482284	17	38504241	G	A	0.00142493
rs231440	17	42007482	G	A	0.00102271
rs11652187	17	43199904	G	A	-0.000341778
rs1058018	17	47000251	T	C	0.00152362
rs4148415	17	48752600	T	C	-0.000474708
rs11871887	17	51940450	G	A	0.000184963
rs1477141	17	53361838	G	T	0.00213638
rs4793788	17	53381796	A	C	-0.00075637
rs13353194	17	55362972	A	G	-0.000137462
rs78887820	17	56367632	G	A	0.000504888
rs11079346	17	56383744	C	T	0.000292904
rs9895429	17	57496970	C	A	0.000626935
rs76856339	17	57800966	A	G	-0.00224849
rs2645466	17	57853214	C	A	-0.00206911
rs2526353	17	57988607	T	G	-0.00065451
rs1012383	17	59196065	T	G	0.00359296
rs11868441	17	59239221	G	A	0.00142089
	17	59475888	C	A	-0.00152838	variant_id=Affx-14124640
rs1476800	17	59608842	A	G	-0.000115804
rs55742128	17	60177694	A	C	1.32512e-05
rs13030	17	61908556	T	C	-0.00235876
rs2854160	17	61977248	C	T	0.000376234
rs3760239	17	62050513	T	C	-1.50029e-05
rs232116	17	63681770	A	G	0.000910692
rs4791284	17	65516649	G	T	9.94924e-05
rs62084251	17	65878736	A	G	-0.00239566
rs62084697	17	66038556	A	G	-0.000260605
rs2909210	17	66456481	T	G	0.0032238
rs7406940	17	72053832	A	T	-5.84155e-05
rs7406930	17	72054265	A	C	-0.00016412
rs1671019	17	73569927	T	G	0.000373641
rs8081539	17	73792372	T	G	-0.000129458
rs17581728	17	73830996	T	C	0.00245605
rs2748427	17	76121864	G	A	-0.00345796
rs11077359	17	76343961	C	T	-0.00165574
rs59041641	17	76431285	G	C	-3.07169e-05
rs12150123	17	76435448	T	C	0.00072035
rs12952981	17	79409189	A	G	0.000463211
rs12150031	17	79420224	G	C	0.000138187
rs72856284	18	273061	A	G	5.49798e-06
rs9709980	18	14753435	C	G	-0.00048052
rs7232624	18	20313439	G	A	3.31828e-05
rs11082304	18	20720973	T	G	0.00100586
rs4800689	18	23502385	C	T	-0.000826906
rs6508405	18	23536107	G	C	-0.00034023
rs491339	18	33833241	C	T	-0.000276793
rs1513690	18	37430970	A	G	-0.000922967
rs1942999	18	46712828	C	T	0.000403443
rs7229730	18	56138685	G	A	0.000422218
rs1864311	18	57286766	T	C	2.37362e-06
rs4627461	18	71076298	C	T	-0.000239921
rs1573486	18	71955979	A	G	-0.000529834
rs12959273	18	77277719	A	G	8.11788e-05
rs67520578	19	843221	T	G	-7.66327e-05
rs1688123	19	3126332	G	A	2.49525e-06
rs12975232	19	4020445	C	T	0.000294161
rs7249084	19	4489783	C	T	0.00232931
rs11085125	19	5314261	G	A	0.000127026
rs12980113	19	7868715	C	T	0.000352739
rs4804196	19	12635446	G	A	-0.000385045
rs2072597	19	12996740	G	A	-0.00274124
rs10775621	19	16057677	T	C	0.000104965
rs59616136	19	17252041	A	G	0.00146252
rs35365035	19	17252151	C	T	-0.00368614
rs7248508	19	17316782	C	T	-5.14972e-06
rs2279001	19	17320884	T	A	-0.00108948
rs874628	19	18304700	G	A	0.001156
rs10402294	19	19354937	C	T	-6.59876e-05
rs58542926	19	19379549	T	C	0.00437714
rs12608481	19	29983973	T	C	1.92109e-05
rs12462871	19	33090353	G	A	0.000220693
rs75826800	19	33874354	T	C	-4.85935e-05
rs11671010	19	35559474	C	T	0.000279068
rs541169	19	35719020	T	C	-6.51999e-05
rs565791	19	35719106	G	A	-0.00132836
rs7599	19	36038390	G	A	-0.000710232
rs4452075	19	37879589	G	A	-0.000511175
rs11083475	19	39188112	A	G	0.00171276
rs814518	19	41084693	A	G	0.00112353
rs73045269	19	41825191	T	C	0.000950874
rs3760983	19	44286660	C	T	9.88453e-05
rs11879355	19	44306482	T	C	0.000190021
rs10405693	19	45326664	T	C	0.000647674
rs157580	19	45395266	A	G	0.0011468
rs4420638	19	45422946	G	A	0.00217583
rs4804036	19	47767643	A	G	0.00103982
rs8103121	19	49158138	G	A	-0.000918856
rs676388	19	49211969	C	T	0.00246223
rs2287921	19	49228272	C	T	0.00156335
rs2691250	19	51608151	A	G	3.49271e-05
rs2258983	19	51630482	A	C	7.09422e-05
rs12459419	19	51728477	T	C	0.0016287
rs2617703	19	53974259	C	T	-0.000179727
rs36633	19	54646290	C	T	-0.000810161
rs4806498	19	54674742	T	C	-3.40466e-05
rs1054940	19	55598724	G	A	0.000186795
rs12460048	19	58041703	T	C	0.000166776
rs7256349	19	58718269	A	G	-0.000210181
rs771296	2	7071535	C	A	-0.000187118
rs13008689	2	8530256	A	G	9.23345e-05
rs168293	2	8724302	C	T	0.00058954
rs1473101	2	9165288	A	G	-0.000210622
rs6712392	2	17266821	T	C	-0.000246438
rs7579458	2	17319437	A	G	0.000491247
rs13017000	2	20043663	G	A	-0.000261532
rs6711016	2	21123352	A	C	-0.00134866
rs679899	2	21250914	A	G	-5.0409e-05
rs1002158	2	23538843	G	T	-9.30026e-05
rs12986721	2	24921802	G	A	0.000155189
rs2241759	2	25064193	A	G	0.000465318
rs11676272	2	25141538	G	A	-0.000187911
rs6729339	2	25972179	A	G	0.00253074
rs13405775	2	26026986	T	C	0.000145744
rs1275983	2	26910556	C	T	2.9211e-06
rs11126857	2	27297757	A	G	8.75852e-05
rs56001387	2	32722350	G	A	-0.00117353
rs2710625	2	32822957	A	G	0.000603243
rs3769566	2	33034216	T	C	-0.000181946
rs62147105	2	33653542	G	A	-0.000210852
rs7600979	2	36854548	T	C	3.26486e-05
rs711244	2	37068428	T	C	0.000704047
rs17505544	2	39493321	C	T	0.000724207
rs1861241	2	39842361	G	T	-0.000471426
rs62150874	2	40359883	G	A	-0.000312375
rs4355165	2	45285952	T	G	0.000597546
rs10495928	2	46353166	G	A	-0.00327206
rs7556989	2	50462191	A	G	1.65734e-05
rs11125440	2	52892025	G	A	6.92128e-05
rs6744220	2	55349760	A	C	1.56247e-05
rs6740476	2	60071277	C	T	-0.000408365
rs1177269	2	61287445	T	C	-0.00024773
rs2070063	2	64862055	G	A	-0.000751477
rs6756943	2	64926764	A	G	0.00240367
rs6733507	2	64936472	G	T	-0.00144602
rs11691547	2	68937150	C	T	0.000493343
rs454305	2	70736219	G	A	-1.48859e-05
rs2241883	2	88424066	C	T	0.00165949
rs7608425	2	103506660	C	T	0.000220018
rs4849121	2	111599706	A	G	0.000507976
rs6749633	2	111988016	A	G	0.000693456
rs2254860	2	112995810	G	A	-0.000243312
rs4630773	2	113098645	G	A	-2.89891e-05
rs12463408	2	113222500	T	C	0.000184427
rs6734238	2	113841030	G	A	-0.003207
rs6741180	2	113844384	A	G	-0.00123497
rs6734610	2	114017029	G	A	0.000110566
rs3841862	2	135677471	AGTTT	A	-2.09605e-05
rs11892740	2	145222171	G	A	-3.69481e-05
rs6430059	2	145228701	G	A	0.00024316
rs2243647	2	145793076	A	G	-9.74108e-05
rs1608037	2	159093577	T	G	0.000529697
rs2193679	2	162971863	C	T	0.000213729
rs3749036	2	171572940	A	G	0.000288521
rs711818	2	176978833	G	A	0.000677744
rs72922790	2	202544452	C	T	-0.00126711
rs13389388	2	202951113	T	C	2.82149e-05
rs34679304	2	203085243	T	C	-4.07229e-05
rs6709162	2	203098559	T	C	1.29183e-05
rs72938315	2	204121063	G	C	0.000973891
rs7568824	2	208025957	A	C	-0.000907773
rs1047891	2	211540507	A	C	0.0054431
rs12987219	2	219144149	A	G	0.00106708
rs921968	2	219272294	T	G	-8.13895e-05
rs1597944	2	234504098	T	C	0.00360942
rs11892031	2	234565283	C	A	-0.00779848
rs2602381	2	234584324	C	T	0.00487645
rs2070959	2	234602191	G	A	0.00720236
rs3755322	2	234621787	G	C	0.000243196
rs17862867	2	234622310	T	C	0.00924519
rs6755571	2	234627536	A	C	-0.0673927
rs34622615	2	234652308	T	G	0.0136747
rs4124874	2	234665659	G	T	0.0516425
rs3755319	2	234667582	C	A	0.0124118
rs887829	2	234668570	T	C	0.139688
rs6742078	2	234672639	T	G	0.0486906
rs4148325	2	234673309	T	C	0.0440411
rs11563251	2	234679384	T	C	-0.0323635
rs6431634	2	234703136	C	T	0.000560257
rs13425899	2	234726966	C	G	-0.00823762
rs2380262	2	235632999	G	A	0.000354468
rs4852009	2	239955651	C	T	-0.000249523
rs2422801	20	2599043	A	G	-0.000617416
rs1977869	20	5780884	T	C	-0.000503409
rs6040055	20	10633313	C	T	-0.00079468
rs2327345	20	11194225	G	A	-9.09753e-05
rs6034850	20	17536869	T	C	0.000324004
rs2618566	20	17844684	T	G	0.000849022
rs761248	20	17848206	G	T	0.000333626
rs6105852	20	17955153	A	G	0.000277247
rs6081260	20	18611962	G	A	0.000339941
rs6081901	20	20144772	A	G	6.74235e-05
rs35735333	20	25337205	G	T	3.89743e-05
rs926687	20	30680225	T	G	0.000921573
rs6058846	20	31324035	C	A	8.19269e-05
rs2424922	20	31386449	C	T	-0.000694774
rs973409	20	32536364	C	T	-1.73463e-06
rs738703	20	34190699	T	C	-0.00091777
rs6017943	20	35977497	T	C	0.000188002
rs11699506	20	38529792	G	A	-0.000603105
rs6029526	20	39672618	A	T	0.000862095
rs6129752	20	39710496	G	A	0.000403698
rs2076575	20	39720830	G	A	0.000379951
rs17265513	20	39832628	C	T	-0.00310913
rs6129800	20	39914030	A	G	0.00107408
rs6130671	20	43322869	T	C	-0.000709174
rs2281279	20	46290250	C	T	0.000237026
rs2769977	20	48527464	C	T	0.00144751
rs6067324	20	48642336	C	T	0.000141873
rs6020445	20	48939863	G	A	-1.28079e-05
rs4811031	20	48956954	G	A	-0.000100608
rs6067653	20	49743171	T	C	0.000268088
rs159125	20	53620586	T	C	3.41777e-05
rs6099674	20	56150519	T	C	0.000104759
rs3746405	20	56821127	G	A	-0.000340685
rs6128674	20	58302191	A	G	0.000322019
rs310631	20	62196253	A	C	-0.000763948
rs909334	20	62270930	A	C	0.000982991
rs6089763	20	62308354	T	C	0.000664581
rs6010620	20	62309839	G	A	-0.000345421
rs5019252	20	62378349	T	C	-0.000506915
rs34814096	21	16798616	G	T	-0.000130285
rs2823662	21	17593061	G	A	0.000632078
rs407712	21	30722531	A	G	0.00104765
rs2836878	21	40465534	A	G	0.001374
rs201581391	21	43866169	T	C	-0.000167762
rs9976073	21	45721710	C	T	-4.62986e-05
rs1123657	22	19675944	T	G	-2.49637e-05
rs5993830	22	19773308	C	T	0.000172683
rs741194	22	20993519	A	G	0.000449265
rs181362	22	21932068	T	C	-0.00149352
rs5751777	22	24267047	T	C	0.00112402
rs5762746	22	29088123	C	T	5.10761e-05
rs738722	22	29130012	C	T	0.00232878
rs134620	22	29478760	C	T	1.4353e-05
rs12537	22	30423460	T	C	0.00080631
rs9608851	22	30610546	C	T	-2.05033e-05
rs5749088	22	30776095	T	C	0.00106784
rs4820844	22	30795215	G	A	0.000192099
rs2267161	22	30953295	T	C	7.8828e-05
rs5998196	22	32355455	C	T	1.55475e-05
rs2235321	22	37462926	A	G	0.00207924
	22	37469590	T	C	6.04683e-06	variant_id=Affx-89007920
rs4820268	22	37469591	A	G	6.50818e-05
rs2413450	22	37470224	C	T	0.00530263
rs228918	22	37506680	C	T	-0.00134327
rs5750691	22	39281774	G	T	0.000276268
rs7288451	22	40594702	G	A	-0.000219694
rs2076198	22	41929175	G	T	-0.000200056
rs5996094	22	42347060	C	T	-0.000924516
rs5758896	22	43115576	C	T	0.00114218
rs34091628	22	43120111	T	C	0.000518451
rs9611885	22	43159948	T	C	-0.00149549
rs738409	22	44324727	G	C	0.00291768
rs12157859	22	45007563	C	G	-3.4842e-05
rs9862263	3	4025573	C	T	-0.000147618
rs237860	3	8773131	C	T	-7.0187e-05
rs9848713	3	10425136	C	T	-0.0004764
rs1062246	3	11080169	G	A	0.000481382
rs13066322	3	12269266	T	C	0.00207582
rs2960422	3	12334991	A	G	0.0005319
rs2280084	3	13395579	A	C	0.000159733
rs2470549	3	15737698	C	T	0.000194234
rs6796868	3	17003529	G	A	0.000389362
rs4131153	3	17097254	A	G	-8.45667e-05
rs1505307	3	24343330	C	T	0.00121273
rs11918018	3	24442236	A	G	0.000191611
rs683503	3	27348094	T	C	0.000183272
rs7613051	3	33065339	A	G	-0.000344478
rs1376015	3	35299746	C	T	3.66905e-05
rs13068896	3	36345769	G	T	-0.000772389
rs2073712	3	38156325	A	G	0.000268145
rs808721	3	44098890	T	C	-1.00311e-05
rs7615747	3	46731524	G	A	0.000682909
rs13092573	3	46988561	T	C	-0.00107663
rs34170328	3	48021282	T	C	1.27552e-05
rs2362451	3	48399828	T	C	0.000696753
rs730566	3	48487048	A	C	0.000367594
rs11797	3	48508585	T	C	-0.000228997
rs3087866	3	49054692	C	T	-0.00180448
rs9311474	3	52338852	C	T	0.000157021
rs4856368	3	82026780	G	T	0.00090566
rs34947167	3	82268450	A	G	-3.87672e-05
rs34559325	3	103121427	A	G	0.00016469
rs6437758	3	107663835	G	T	0.000416662
rs867636	3	114462942	C	T	0.00154006
rs705240	3	118457615	T	C	-2.50013e-05
rs9289197	3	122277034	G	A	0.00156163
rs2332285	3	122288210	A	G	0.00021104
rs1708320	3	124403275	A	G	0.000131105
rs2279199	3	124449252	C	T	0.000433375
rs7650684	3	125882132	T	C	1.44835e-05
rs732462	3	126644974	C	G	0.00131599
rs7622204	3	126744207	C	T	-0.000308691
rs7578	3	127408239	A	G	-0.000543045
rs645040	3	135926622	T	G	-0.0148479
rs684773	3	135956305	C	A	-0.00033523
rs71336078	3	136489602	A	G	0.000439573
rs1052618	3	136574501	G	A	-0.000528781
rs724016	3	141105570	G	A	0.000356585
rs2707975	3	142611657	G	A	0.000754426
rs4681481	3	148806844	C	T	0.000116711
rs1868673	3	150187314	C	A	-0.000967006
rs17283010	3	151097391	A	G	-0.000550085
rs13059175	3	152062241	T	C	0.000957792
rs900400	3	156798775	C	T	-0.00185758
rs784285	3	168967606	A	G	0.00120452
rs448378	3	169100899	A	G	1.25201e-05
rs1918974	3	169165888	T	C	0.000278703
rs9850919	3	169177924	T	C	-0.000571415
rs11920090	3	170717521	A	T	0.00383295
rs28720688	3	170729129	G	A	-0.000958956
rs2124147	3	171395468	G	A	0.000140605
rs3934620	3	171510238	T	C	0.000483541
rs13079726	3	172180433	C	T	-0.000564439
rs6770147	3	179061586	G	A	-0.000100193
rs6804758	3	179070454	T	C	-0.000288594
rs833283	3	181590598	C	G	-0.000232667
rs9283650	3	182513351	C	T	-5.87131e-05
rs2049283	3	182547256	T	G	-0.000869989
rs550946	3	182581787	G	A	-0.000241732
rs34881379	3	184030387	C	T	-0.000296284
rs720390	3	185548683	A	G	0.000220009
rs2098771	3	185563274	A	G	-0.000451039
rs3872723	3	186741131	T	C	0.000563878
rs763342	3	187639375	C	A	-8.07918e-05
rs869984	3	195341037	A	G	-0.000176682
rs11915082	3	195809139	A	G	0.00182906
rs6583288	3	195809564	G	A	-0.00032141
rs4916506	3	195936702	T	C	-0.000103299
rs1357290	3	196016340	A	G	-0.000554891
rs843541	3	196475750	G	A	0.00055014
rs6583177	3	196549742	G	T	-0.00158346
rs13123412	4	5061373	T	C	0.000522115
rs55878089	4	5162880	T	C	6.03429e-05
rs35248705	4	6841750	G	A	2.01048e-06
rs12142	4	37612526	A	G	4.0002e-05
rs28433701	4	38314714	A	C	-0.000828875
rs33968162	4	39403731	T	C	0.000450072
rs166775	4	40420437	T	C	0.000133996
rs10024983	4	61367045	G	A	0.000343823
rs1902023	4	69536084	C	A	-0.00146886
rs176813	4	69599531	C	T	-4.21348e-05
rs61750900	4	69681936	T	G	-0.00172638
rs1841043	4	69708718	A	G	0.000958626
rs17238882	4	77289800	A	G	0.000237768
rs17004846	4	81158221	G	A	0.000299741
rs1458038	4	81164723	T	C	0.000137399
rs16998073	4	81184341	T	A	0.00105213
rs6814272	4	83263637	A	G	0.000920642
rs6826022	4	83348978	C	T	-0.000452804
rs576707	4	84447416	T	C	-0.000108758
rs9654153	4	84462328	G	A	-0.000163242
rs13152150	4	86633307	A	G	0.000414513
rs17605615	4	87996745	A	G	-0.00161872
rs10023050	4	88064431	G	A	0.00196907
rs6836489	4	88196855	T	A	0.000759327
rs3822072	4	89741269	A	G	0.00046807
rs6813484	4	94999237	C	T	-7.07029e-05
rs7698171	4	95089869	A	G	-0.000543967
rs2602836	4	100014805	G	A	-0.000617701
rs1126673	4	100045616	T	C	-0.00372567
rs1063821	4	101107276	A	C	-0.000202529
rs63519	4	103202914	A	C	-0.000182122
rs6533058	4	104130986	C	A	-0.000678369
rs17316633	4	110825634	A	G	0.00181264
rs4444903	4	110834110	G	A	8.61747e-05
rs7695508	4	111112610	G	A	-0.00075436
rs72683054	4	117047556	T	C	-0.00017024
rs7678973	4	120511817	C	T	-6.54249e-05
rs58148580	4	124758773	T	C	-0.00171043
rs10001048	4	129082821	A	T	0.000759503
rs60006612	4	139832529	T	C	0.000291454
rs7658352	4	141823204	C	T	-6.11848e-05
rs35793856	4	145011740	A	G	-0.00123552
rs4450876	4	145044173	T	C	0.00111818
rs36211745	4	145062271	C	T	-0.00150883
rs1492820	4	145650021	A	G	0.000666877
rs12651029	4	145770167	A	G	-5.64434e-05
rs10019075	4	152170354	C	A	-0.000456672
rs1378933	4	154787090	C	T	-0.000229887
rs1483035	4	156510036	A	G	-0.000780777
rs2256143	4	166546180	C	T	9.76751e-05
rs4325990	4	174510876	C	T	0.000278009
rs728160	4	175076476	C	T	0.00121085
rs1396191	4	175131495	A	G	0.00191253
rs4695918	4	175225452	A	G	-0.000890646
rs11734639	4	180855039	G	A	-3.60056e-05
rs12643218	4	185355881	A	G	0.000292198
rs1487585	4	188108983	C	T	0.000192586
rs12514603	5	164455	T	C	-4.2113e-05
rs16871807	5	3437297	T	C	4.72986e-05
rs274694	5	6734079	G	A	-0.000173533
rs7720838	5	40486896	T	G	-0.000154776
rs4700645	5	63929649	G	A	0.000198134
rs10078075	5	74252376	T	C	0.000512909
rs34228777	5	87253181	C	T	-0.000196137
rs6884089	5	87479450	T	C	-9.39517e-05
rs358287	5	87495337	T	C	0.000389789
rs6414946	5	87729711	C	A	0.000267861
rs10515337	5	102301368	C	T	-6.98709e-05
rs17165769	5	107365642	G	A	-1.55579e-05
rs4957620	5	111101211	C	T	-0.000794638
rs2624458	5	116742547	C	T	0.000170802
rs4530754	5	122855416	A	G	0.0028396
rs2218126	5	124506313	G	A	-0.000117389
rs2087640	5	125022190	G	A	-0.00093546
rs7727038	5	131590257	T	C	0.000629404
rs10463891	5	131597392	G	A	0.00215393
rs272893	5	131663062	C	T	0.00030097
rs272879	5	131670546	G	C	0.00013915
rs11242110	5	131743777	T	G	2.11541e-06
rs2188962	5	131770805	T	C	0.000396382
rs9687753	5	139873598	T	C	0.000911182
rs35887942	5	141514443	C	T	0.000569939
rs1370975	5	148646282	T	G	9.49537e-05
rs1549619	5	151306890	T	G	-0.000250326
rs62385438	5	158497639	C	T	-0.000555448
rs6881745	5	159268879	C	A	-0.000118944
rs36052783	5	159462422	C	T	3.67291e-05
rs10462921	5	159498320	G	A	0.000309843
rs9313334	5	166047163	A	G	-0.000123004
rs29656	5	172927862	C	T	0.00016528
rs10058766	5	173750017	C	A	-0.000252616
rs10035561	5	176148768	T	C	9.09281e-06
rs6882940	5	179648989	C	T	-0.000610358
rs872071	6	411064	G	A	-0.000475784
rs316349	6	2848959	T	G	-0.000294735
rs1265241	6	4495054	T	C	0.000202334
	6	6923834	C	T	-0.00108736	variant_id=Affx-28956671
rs1536241	6	6960310	G	A	0.0018051
rs9379070	6	6973630	G	A	-0.000215763
rs6921610	6	6997161	T	C	-0.000357489
rs2744008	6	8028980	A	C	0.000525006
rs1330117	6	13920926	T	C	-0.000620446
rs2237145	6	15425497	G	A	-0.000208638
rs12204417	6	15694811	A	G	0.000240372
rs9396650	6	16223268	T	G	-0.00042281
rs180001	6	16315658	A	G	-9.49145e-05
rs4712955	6	25684279	G	A	0.000350107
rs80215559	6	25918225	C	T	0.0117422
rs169219	6	25957392	A	C	0.000609113
rs1130000	6	25985396	G	A	5.27254e-05
rs12216125	6	25997458	T	C	0.000131786
rs9295687	6	26082710	C	T	0.00246899
rs1800702	6	26086463	G	C	8.15229e-07
rs1799945	6	26091179	G	C	0.00834887
rs707896	6	26116424	A	G	-0.00115258
rs198820	6	26124243	A	G	0.000309764
rs994379	6	26305407	C	G	-0.000719325
rs9348750	6	27057945	G	T	-0.000479038
rs1225710	6	28100640	C	T	-0.00361747
rs7767008	6	28630793	G	T	-0.000485382
rs4987411	6	29364643	C	T	-0.000199306
rs29232	6	29611431	T	C	-0.000174806
rs1737078	6	29724939	T	G	-0.000170672
rs3132714	6	29840648	C	T	-0.000125238
rs1265095	6	31106643	A	G	-0.000474226
rs9264942	6	31274380	C	T	-0.000162994
rs7741091	6	31352631	G	A	-9.02551e-05
rs9501589	6	31364383	T	C	-0.00251351
	6	31371430	C	T	-0.00210254	variant_id=Affx-28455150
rs2428501	6	31453547	G	A	-7.8395e-06
rs3131633	6	31480923	G	A	-0.000449336
rs2246871	6	31481146	A	C	-0.00142356
rs2269423	6	32145707	C	A	-0.00085172
rs4279480	6	32290927	T	G	-0.002167
rs3132943	6	32308465	C	A	-0.000323378
rs9271425	6	32587923	G	A	-0.000121618
rs2621379	6	32762792	A	G	-0.000114735
rs241436	6	32797876	G	A	-0.000494841
rs928976	6	33049211	T	C	-0.000231469
rs2294478	6	33098966	A	C	0.000790691
rs2229642	6	33659472	G	C	0.000415821
rs820091	6	35023714	G	A	0.000315886
rs35693439	6	35108553	G	T	-0.000246623
rs7751481	6	35371753	G	A	0.000513744
rs2016520	6	35378778	T	C	0.00065991
rs2758886	6	39250837	A	G	0.00137076
rs11756091	6	39282806	T	G	0.00128993
rs9381018	6	40954126	A	G	-0.000129945
rs2395943	6	42940673	G	A	-0.00378254
rs699947	6	43736389	C	A	-0.000989707
rs6940887	6	44636390	A	G	0.000260185
rs11753888	6	46763963	T	C	0.000563939
rs4706783	6	80106514	G	A	0.000421712
rs9344533	6	86236188	A	C	0.000798525
rs1059307	6	86387888	T	G	0.000248036
rs7755996	6	86423720	T	C	0.000398512
rs4707530	6	89918728	T	C	-0.00042895
rs9373985	6	97063522	G	C	-5.72719e-05
rs200810	6	97922184	C	T	0.000199304
rs9374080	6	109616420	C	T	0.00032242
rs6912010	6	110896644	A	G	-0.000140812
rs354524	6	111508109	A	G	-0.000427781
rs462779	6	111695887	A	G	0.000643802
rs476330	6	116433265	T	C	-0.000846924
rs339331	6	117210052	C	T	0.00031441
rs1490384	6	126851160	T	C	-0.00455256
rs9491696	6	127452639	G	C	0.00269765
rs11751015	6	129173746	C	T	0.000271407
rs1567262	6	131020856	T	C	0.000279598
rs6921207	6	131327956	A	G	9.239e-05
	6	132637313	CA	C	-0.000114267	variant_id=Affx-27717765
rs7742542	6	135358567	G	T	3.82318e-05
rs7775698	6	135418635	T	C	0.000184856
rs6922541	6	135482819	C	A	0.000222233
rs6908599	6	142965187	C	T	-0.000542232
rs587691	6	144607880	A	G	7.79778e-05
rs649544	6	147486533	C	T	-0.000307828
rs7752091	6	151761621	G	A	8.17209e-05
rs927718	6	155596901	C	T	0.000732087
rs7763624	6	157418960	A	G	-0.000272724
rs998203	6	160517888	T	C	0.00139982
rs683369	6	160551204	C	G	0.00093928
rs628031	6	160560845	G	A	0.000216886
rs662138	6	160564476	G	C	-0.00168517
rs1564348	6	160578860	C	T	-0.000636551
rs3127599	6	160907134	T	C	-0.000128245
rs9365169	6	160966347	C	G	-0.000477636
rs9456745	6	162539650	G	A	0.000111911
rs4724799	7	1274582	A	G	-0.000132506
rs7809940	7	1389397	G	A	-3.99437e-05
rs3735656	7	1580921	T	C	-0.000675644
rs10429121	7	1656967	A	G	6.1615e-05
rs4410790	7	17284577	C	T	-0.00841864
rs7777586	7	17430004	A	C	0.00185266
rs606056	7	17501082	C	A	0.00108
rs6963451	7	17517644	G	T	0.000952391
rs11761325	7	17552884	A	G	3.82485e-06
	7	17814607	G	A	5.2348e-05	variant_id=Affx-30128100
rs17138703	7	18201223	G	A	0.000305782
rs6945251	7	18233182	A	G	0.00124118
rs7790023	7	20139921	A	G	0.000603115
rs12669528	7	21498621	G	C	0.000380188
rs1771	7	21533497	T	C	0.000710411
rs12670798	7	21607352	C	T	0.00444346
rs10247554	7	21709420	G	A	-0.000160611
rs2965373	7	21769033	G	A	0.000121689
rs2286507	7	22854760	C	T	0.000919475
rs5882915	7	23854838	GA	G	-0.00042658
rs10242782	7	24979715	C	A	5.40428e-05
rs4722545	7	25960856	A	G	0.00166681
rs4722551	7	25991826	C	T	0.000100054
rs757857	7	30746690	C	A	0.00247756
rs2710804	7	36084529	C	T	-0.000871875
rs62443137	7	37996626	C	T	0.000125764
rs78424385	7	44047066	C	T	7.32886e-05
rs2537190	7	44144779	T	C	9.93379e-05
rs1319235	7	49435561	A	G	-5.04022e-05
rs4917014	7	50305863	G	T	0.00068369
rs12718597	7	50428428	A	C	-0.00133019
rs13226406	7	50903714	T	C	-0.000110062
rs4947490	7	55160538	G	A	-0.000923402
rs4496922	7	55743275	C	T	-0.000495544
rs7783339	7	56152431	T	A	0.00134076
rs6964136	7	63990100	T	C	0.00104188
rs709609	7	65560561	G	A	0.000536739
rs17137359	7	66783821	T	C	-0.000483055
rs2286276	7	72987354	T	C	0.00063304
rs1128349	7	73097654	T	C	0.000544731
rs10281069	7	75499311	T	C	-0.000249413
rs2366735	7	80156314	A	G	0.000363484
rs854534	7	94909495	A	G	6.23509e-05
rs17169479	7	97868033	T	C	-0.000258633
rs3779195	7	97993362	A	T	-0.00218613
rs2107717	7	98005398	C	T	0.000223338
rs11768465	7	100198386	T	C	-0.000164469
rs365836	7	101809851	G	A	-3.70085e-05
rs114541	7	105625713	T	C	5.83459e-05
rs11974550	7	106612816	A	G	0.000238962
rs1002935	7	106832361	A	G	-0.000110065
rs1599836	7	112751685	G	A	-8.74896e-05
rs11773845	7	116191301	A	C	0.000288313
rs6955302	7	116225704	C	T	9.84728e-05
rs12536063	7	122002486	C	A	-3.05105e-06
rs2027952	7	126999433	G	T	0.000820456
rs7796747	7	127017001	G	A	-0.000234653
rs1472147	7	128503543	C	T	0.000398814
rs1038627	7	129944994	G	A	3.39617e-05
rs2971773	7	131407605	G	A	0.000648284
rs3823715	7	139710148	T	C	1.95678e-05
rs2374270	7	151402790	A	C	-0.000478449
rs10224002	7	151415041	G	A	-0.00118703
rs34845804	7	152244042	C	T	-0.00124708
rs10949714	7	158110434	C	T	-0.000107881
rs67024052	8	1892127	T	G	3.67622e-05
rs880632	8	11735939	A	C	0.000348597
rs13702	8	19824492	C	T	-0.00248235
rs2197089	8	19826373	A	G	-0.000414416
rs10503670	8	19985382	G	A	3.46412e-05
rs62503281	8	23380743	A	C	0.00181818
rs9644032	8	23414822	G	T	0.000299076
rs56162235	8	23626952	A	C	-0.000244188
rs34664882	8	41543675	A	G	0.00214393
rs2241897	8	41555077	T	C	0.000725141
rs4737009	8	41630405	A	G	-0.00514849
rs2974338	8	42391945	G	A	0.00322876
rs12679581	8	53702603	T	C	-0.000238491
	8	59215079	G	T	0.000410064	variant_id=Affx-37368240
rs2081687	8	59388565	C	T	-0.000157268
rs10087499	8	59394969	T	G	-0.000799977
rs1582824	8	59446454	T	C	-0.000244456
rs4282557	8	59489542	T	C	0.000488025
rs28402886	8	66927891	A	G	0.000678565
rs3098878	8	71937469	C	T	0.000421444
rs4637779	8	91691631	A	G	0.000321768
rs28496103	8	103550211	T	C	-0.000531212
rs7829806	8	108185425	T	C	0.000847113
rs1315400	8	108399967	G	A	-0.00182614
rs17320351	8	109047157	A	C	-0.000842221
rs2514843	8	109063434	T	C	0.000195593
rs2980598	8	110262826	C	T	0.000988647
rs2926201	8	110274913	C	T	0.000140177
rs2737229	8	116648565	C	A	0.000726298
rs179442	8	116669769	T	C	0.000394774
rs2205262	8	117011884	A	C	-0.00238876
rs4871827	8	121061879	A	G	-0.000237186
rs10088262	8	124765702	G	A	-0.000436525
rs6989383	8	126342923	T	C	-0.00032475
rs12156376	8	129253823	G	A	-0.00030294
rs6986601	8	131026260	G	A	0.0023204
rs273420	8	132542601	C	T	0.000442213
rs13267532	8	142316681	T	C	0.000324392
rs1049832	8	144697041	G	A	-0.000883783
	8	145729727	A	C	-9.54018e-05	variant_id=Affx-31785525
rs10757607	9	274324	T	C	0.000577566
rs7041873	9	1047614	C	T	0.000408515
rs1412252	9	1355029	G	A	0.000183069
rs4741747	9	2626654	G	A	0.000436772
rs13286706	9	3757758	G	A	-8.13942e-06
rs10814852	9	4144772	T	C	0.000615429
rs2578283	9	6652997	A	G	0.00014768
rs72703350	9	7039866	G	A	0.000134034
rs913588	9	7174673	A	G	-0.000143207
rs8192977	9	13675244	C	A	0.000369207
rs1324462	9	35998202	C	T	0.000110521
rs867366	9	72003036	C	T	0.000180776
rs7042448	9	80061642	A	G	-0.000738965
rs944946	9	86300269	T	C	0.000678195
rs873577	9	89498271	G	A	4.68053e-05
rs277721	9	89802142	A	C	-0.000826193
rs4326445	9	91404090	T	C	0.00213895
rs34163315	9	92151193	A	G	-0.00152438
rs1333633	9	93567572	A	G	-0.000161757
rs7036417	9	93570505	T	C	0.00124845
rs773512	9	93952033	A	G	-0.00517217
rs773506	9	93975471	A	G	-3.30261e-05
rs16907358	9	94042307	C	T	0.0023685
rs10739971	9	96937680	A	G	-0.000279534
rs4744346	9	97211784	T	C	0.000841814
rs4743709	9	99066433	T	C	0.000631682
rs10982444	9	100270198	G	A	0.000339868
rs58427887	9	100820671	T	C	0.000912564
rs7022455	9	100866872	C	T	0.000490683
rs2230806	9	107620867	T	C	0.00026014
rs1467311	9	110536932	A	G	0.000854257
rs7855745	9	114982463	C	T	-0.000381865
rs2274159	9	117166246	G	A	-0.000818655
rs17220352	9	119248059	G	A	0.000343868
rs7860993	9	120513185	T	C	9.39996e-06
rs10983783	9	120534666	T	G	0.000105049
rs4836865	9	124620721	A	G	2.54148e-05
rs1572912	9	131565554	C	T	-0.000813095
rs3124509	9	131896999	T	C	0.000117461
rs7044285	9	132666628	C	T	2.49764e-05
rs3824398	9	133936381	A	G	-0.000132427
rs8176720	9	136132873	C	T	0.000451052
rs514659	9	136142203	C	A	-0.00195941
rs507666	9	136149399	A	G	-0.000496302
rs651007	9	136153875	T	C	-0.00300156
rs13302475	9	137110907	A	G	-0.00109479
rs17093638	9	137119281	A	G	-3.06505e-05
rs62576295	9	137224330	A	G	-0.00179437
rs62576339	9	137264346	C	T	-0.00118463
rs35079168	9	137280939	A	G	0.000697833
rs3132331	9	137394085	C	A	0.000644108
rs1891996	9	138093775	C	T	0.00027907
	MT	7028	T	C	-6.78867e-06	variant_id=Affx-34462190
rs211649	X	2833506	C	G	0.000533894
rs5916639	X	4502412	A	G	4.70631e-05
rs1921948	X	6001798	C	T	3.69469e-05
rs10126096	X	7243048	C	G	2.45841e-05
rs7887063	X	7396859	G	T	-0.000161461
rs5934505	X	8913826	C	T	0.00417786
rs929217	X	9743655	A	G	0.000224878
rs5934048	X	13002907	A	G	-0.000427249
rs1015560	X	13388971	C	A	-0.00119791
rs2873427	X	15226080	T	C	-0.000100575
rs233567	X	15562162	T	C	-0.000471514
rs5980180	X	15790333	G	A	0.000189573
rs5969772	X	16914295	G	A	-0.000530504
rs6629310	X	19066812	C	A	-0.000269757
rs28410155	X	20390667	A	C	-8.60579e-05
rs5950311	X	20427815	G	T	-0.000882774
rs5951718	X	22202902	T	C	0.000168359
rs2704904	X	31394699	T	C	0.000171239
rs2606683	X	32197242	A	G	-0.000249304
rs17330215	X	32935519	C	A	-8.77497e-05
rs13441039	X	33617984	A	G	-0.000531224
rs62588984	X	39664301	T	C	-0.000307491
rs5905447	X	45179102	A	G	0.000596356
rs5905564	X	46603628	T	C	-5.49992e-05
rs7882477	X	46946480	A	G	0.000293168
rs12852223	X	47036593	A	G	0.00071555
rs5981172	X	68347470	A	C	0.000417195
rs11539157	X	68381264	A	C	-0.0010047
rs113228998	X	76241763	T	C	-0.000163247
rs3088074	X	76937963	C	G	-0.000652136
rs6523390	X	99896522	T	C	7.75419e-05
rs5921690	X	100162976	G	A	0.000225579
rs5921747	X	100455040	C	T	-0.000436021
rs59364010	X	101324862	C	T	0.000181303
rs2392623	X	104313813	C	T	1.23776e-05
rs12013156	X	109786110	A	C	-0.00274074
rs16987404	X	113348418	A	G	-0.00114211
rs1403543	X	115302192	A	G	0.000188294
rs5905283	X	115565881	C	A	0.000744411
rs45453700	X	119421167	A	C	3.93559e-05
rs7889440	X	123079293	C	T	0.000750958
rs5932271	X	124700494	A	G	2.90088e-05
rs226578	X	126931676	G	T	-6.17643e-05
rs4506388	X	130210648	A	G	-3.54463e-05
rs2208697	X	130550306	T	C	-0.000361866
rs187561902	X	135254670	G	A	0.000391699
rs1055497	X	135313034	G	T	0.00111371
rs4829596	X	135491591	T	C	-2.96742e-05
rs1366934	X	137085240	A	G	-0.000107776
rs1594214	X	137222166	T	G	-0.00104012
rs12836794	X	138309088	T	C	-0.000336101
rs1886366	X	139185642	A	G	0.000336878
rs911093	X	139589364	C	T	-0.000403856
rs12557289	X	140002855	C	T	0.000375076
rs5907091	X	140008747	C	T	-0.000338423
rs17318896	X	144109110	G	A	6.8048e-05
rs5925054	X	150995745	C	T	-0.000387448
rs12860855	X	152880742	G	A	7.03532e-05
rs1573656	X	153408884	A	G	0.000443313
rs28498577	XY	2598489	A	G	-0.000405484
